# Supplementary material for: Influence of inner meshing profile on noise of hybrid electric vehicles coupler chain based on vibration analysis
Source: Sci Rep. 2025 Jul 1;15:22071. doi: 10.1038/s41598-025-05168-w (PMC12217012; doi:10.1038/s41598-025-05168-w)
Supplement: Supplementary file 1 — Supplementary Information 1. [file 41598_2025_5168_MOESM1_ESM.csv]

Maximum displacement on Y-axis at different speeds(Data corresponding to Fig.24(a).)
Input speed	Maximum displacement on Y-axis
	Base type chain	Compound type chain
rpm	mm	mm
500	0.727	0.722
1000	0.883	1.35
1500	1.566	2.281
2000	1.227	1.196
2500	1.431	1.027
3000	1.13	0.926
3500	1.078	0.739
4000	0.888	0.7
4500	1.181	0.98
5000	0.846	0.644
5500	1.205	0.995
6000	1.432	1.194
