# Supplementary material for: Influence of inner meshing profile on noise of hybrid electric vehicles coupler chain based on vibration analysis
Source: Sci Rep. 2025 Jul 1;15:22071. doi: 10.1038/s41598-025-05168-w (PMC12217012; doi:10.1038/s41598-025-05168-w)
Supplement: Supplementary file 2 — Supplementary Information 2. [file 41598_2025_5168_MOESM2_ESM.csv]

Locus of base type chain at 500rpm (Data corresponding to Fig.24(b))
X-axis	Y-axis
mm	mm
229.05024	52.3946
228.47472	52.42174
227.76412	52.458
226.96509	52.48015
226.34279	52.48807
225.63069	52.5086
225.01052	52.54737
224.30085	52.61763
223.5898	52.68375
222.87969	52.71846
222.08068	52.72237
221.54819	52.71652
220.83744	52.69762
220.17164	52.67322
219.37254	52.6483
218.75043	52.63915
218.08347	52.63209
217.37149	52.60574
216.56961	52.5512
215.94915	52.5169
215.2374	52.51503
214.52533	52.5577
213.90338	52.62222
213.19299	52.70834
212.52616	52.77795
211.81367	52.81416
211.10195	52.80698
210.39268	52.78571
209.72652	52.76434
209.01445	52.73664
208.30243	52.70542
207.58951	52.67214
206.96401	52.65141
206.2524	52.65226
205.4973	52.67941
204.87594	52.71403
204.1655	52.76511
203.4992	52.82073
202.78749	52.87817
202.03042	52.92426
201.40836	52.9461
200.69869	52.94832
199.98797	52.91384
199.321	52.84427
198.6087	52.76183
197.89453	52.70652
197.17975	52.67509
196.5137	52.65823
195.80275	52.65713
195.09238	52.67546
194.42807	52.71919
193.71854	52.79811
193.00746	52.88751
192.33966	52.94785
191.62811	52.9572
190.82935	52.90504
190.2957	52.84901
189.58266	52.76517
188.87019	52.68798
188.15676	52.63073
187.35449	52.57255
186.82319	52.52641
186.06777	52.45497
185.3574	52.41447
184.73607	52.42628
183.98157	52.50143
183.2703	52.60476
182.60436	52.68643
181.89428	52.72573
181.27187	52.73341
180.55931	52.73006
179.80144	52.71427
179.17687	52.69656
178.46286	52.67411
177.75097	52.65418
177.08434	52.6414
176.37234	52.62788
175.6627	52.63476
174.99763	52.68
174.28808	52.76221
173.57865	52.84977
172.91316	52.91896
172.20156	52.97103
171.39892	52.99877
170.81943	52.99456
170.10732	52.96208
169.39403	52.90389
168.67963	52.83859
168.05571	52.80085
167.34643	52.78364
166.63375	52.77932
165.92396	52.785
165.21496	52.80185
164.59523	52.82321
163.88633	52.85289
163.13234	52.88687
162.50982	52.91265
161.79684	52.93472
161.08374	52.93662
160.41514	52.91077
159.70097	52.85237
158.98737	52.77633
158.3227	52.70126
157.61029	52.62916
156.89931	52.57414
156.18922	52.53235
155.52411	52.49742
154.81493	52.46843
154.14973	52.46219
153.43916	52.49147
152.72751	52.54728
152.01468	52.59604
151.39056	52.61591
150.6321	52.60905
149.8284	52.58245
149.29344	52.57171
148.58348	52.57612
147.91652	52.59251
147.20684	52.61049
146.49727	52.61592
145.78725	52.60609
145.07722	52.60173
144.4119	52.62636
143.70193	52.69034
142.99092	52.77707
142.32276	52.85926
141.60936	52.93225
140.89564	52.97675
140.18092	52.99371
139.5563	52.99904
138.84629	52.99662
138.13487	52.97451
137.42437	52.93224
136.75841	52.8857
136.04747	52.84508
135.38156	52.82306
134.67259	52.82058
133.96348	52.84145
133.25302	52.87983
132.62999	52.92422
131.8718	52.98365
131.15662	53.02093
130.44104	53.02203
129.8181	52.99473
129.15333	52.94016
128.44298	52.85434
127.73332	52.75049
127.06781	52.65924
126.35712	52.58721
125.69078	52.53555
124.98112	52.49136
124.27064	52.47214
123.55872	52.48369
122.89072	52.5175
122.17724	52.57189
121.4623	52.63266
120.74913	52.67371
120.12863	52.67411
119.41652	52.63486
118.70526	52.58156
117.99461	52.53521
117.3284	52.50589
116.61857	52.48727
115.95343	52.46946
115.24324	52.45003
114.53229	52.45505
113.86524	52.50035
113.15273	52.59629
112.43994	52.72701
111.72689	52.85434
111.0142	52.94398
110.39276	52.98159
109.59058	52.97682
108.96819	52.95513
108.25758	52.9329
107.5473	52.9111
106.926	52.89204
106.23827	52.87927
105.52794	52.86874
104.81664	52.85735
104.14958	52.86957
103.39337	52.92472
102.68109	52.99009
102.0572	53.03604
101.34462	53.06403
100.6332	53.06407
99.83113	53.04022
99.12097	52.9953
98.54418	52.9361
97.83404	52.84231
97.12397	52.74558
96.50261	52.67295
95.79146	52.612
95.07936	52.58094
94.36709	52.57374
93.65514	52.57639
93.0317	52.58162
92.31892	52.59928
91.63099	52.63191
90.91765	52.67458
90.20553	52.70174
89.49472	52.68976
88.82845	52.65
88.11815	52.59851
87.47436	52.557
86.71922	52.53306
86.00785	52.53724
85.38479	52.54238
84.62797	52.52993
84.00499	52.51412
83.29206	52.52163
82.5814	52.57017
81.89229	52.64547
81.22437	52.72544
80.51356	52.79358
79.80368	52.83426
79.13713	52.85893
78.44814	52.8825
77.73722	52.90758
76.93773	52.92897
76.2271	52.92985
75.64901	52.91408
74.93625	52.87599
74.2233	52.83929
73.42149	52.84243
72.88744	52.87361
72.15571	52.93578
71.44383	53.00118
70.73226	53.06004
70.10964	53.08832
69.39892	53.07597
68.68837	53.03042
68.02234	52.98416
67.31204	52.93257
66.60115	52.86693
65.93374	52.79529
65.22041	52.7215
64.50654	52.65781
63.7935	52.61278
63.08346	52.59887
62.43909	52.61229
61.72791	52.64697
61.01754	52.69227
60.35105	52.73138
59.64001	52.7712
58.93011	52.79935
58.22029	52.7871
57.50887	52.73417
56.88547	52.67273
56.21644	52.61278
55.45791	52.57335
54.74483	52.55225
54.12152	52.5352
53.43436	52.53172
52.6787	52.56305
51.96873	52.61564
51.25868	52.69093
50.6369	52.77149
49.92648	52.84973
49.26102	52.88104
48.55042	52.86909
47.74918	52.83253
47.12555	52.80713
46.41252	52.78966
45.78898	52.78453
45.07646	52.78117
44.36367	52.77412
43.56492	52.77219
42.94252	52.78284
42.32075	52.8203
41.61027	52.90111
40.85573	52.99765
40.23477	53.05631
39.54722	53.0807
38.8364	53.0604
38.12403	53.01014
37.45597	52.95057
36.74271	52.89005
36.02978	52.83531
35.3165	52.77859
34.60367	52.72743
33.9606	52.68662
33.24866	52.66528
32.44993	52.69868
31.87402	52.74402
31.16493	52.79475
30.45537	52.83411
29.811	52.85318
29.09791	52.8539
28.38477	52.83639
27.71643	52.79964
27.00293	52.74456
26.28953	52.68914
25.57695	52.64949
24.86683	52.64184
24.24364	52.6515
23.44427	52.66272
22.73535	52.67335
22.11539	52.68279
21.40664	52.70103
20.69685	52.73742
19.98609	52.77886
19.27347	52.81186
18.69442	52.82455
17.98089	52.81911
17.31184	52.80178
16.5992	52.75998
15.88645	52.70912
15.17912	52.65387
14.37897	52.64607
13.75783	52.63241
13.13725	52.60854
12.38436	52.58525
11.67559	52.59701
11.03362	52.63035
10.36787	52.68636
9.65756	52.74501
8.99026	52.76979
8.27622	52.75602
7.56209	52.71475
6.84794	52.67483
6.13767	52.68015
5.49509	52.69139
4.73946	52.66017
4.11876	52.60769
3.40902	52.53659
2.65534	52.47564
2.01482	52.45616
1.30965	52.45671
228.9351	52.40296
228.31446	52.43492
227.55992	52.46972
226.9387	52.48415
226.2277	52.48939
225.51551	52.51079
224.80722	52.56565
224.09562	52.64549
223.47297	52.70124
222.76308	52.72867
221.9649	52.71393
221.34385	52.70833
220.67713	52.69473
219.96725	52.67671
219.25693	52.65797
218.5457	52.64654
217.92315	52.633
217.21086	52.60179
216.49768	52.56069
215.8326	52.54042
215.12009	52.56181
214.31974	52.62731
213.69854	52.6894
212.98742	52.75031
212.36504	52.78255
211.60922	52.78658
210.89827	52.76985
210.27597	52.75657
209.56494	52.74043
208.89811	52.71416
208.18635	52.67696
207.47263	52.64071
206.75792	52.61754
206.04666	52.61966
205.3823	52.6413
204.67209	52.67543
203.96191	52.7265
203.3394	52.7864
202.62737	52.85034
201.91578	52.89037
201.25002	52.90958
200.53959	52.90035
199.82833	52.8417
199.11645	52.75567
198.40396	52.69756
197.77917	52.6827
196.97509	52.67073
196.35432	52.66143
195.64377	52.6699
194.93366	52.71092
194.224	52.77991
193.60299	52.85477
192.89189	52.93606
192.2246	52.98678
191.51351	52.99235
190.80336	52.94226
190.13589	52.86182
189.42274	52.76806
188.66543	52.68942
187.95174	52.64139
187.23939	52.59716
186.66256	52.55643
185.95186	52.51141
185.24158	52.49313
184.53168	52.51797
183.82143	52.58603
183.02145	52.68542
182.48842	52.73745
181.73381	52.76324
181.11106	52.7492
180.39769	52.71737
179.59543	52.67324
178.97098	52.63805
178.25682	52.60578
177.59053	52.58595
176.87917	52.57144
176.16821	52.56132
175.4588	52.57568
174.83801	52.62658
174.08404	52.72433
173.46317	52.8033
172.70891	52.87539
171.90835	52.92222
171.37334	52.93624
170.66003	52.92561
169.94746	52.88812
169.23416	52.83745
168.51958	52.78679
167.89604	52.75738
167.18756	52.74576
166.43062	52.74854
165.80929	52.76028
165.10089	52.78616
164.43657	52.8161
163.72692	52.8562
163.01691	52.90667
162.30507	52.9519
161.63688	52.97477
160.92376	52.97028
160.21104	52.93545
159.49639	52.87581
158.87182	52.8143
158.16209	52.74763
157.40502	52.69059
156.78307	52.65608
156.07396	52.62193
155.36561	52.58376
154.656	52.55424
153.94611	52.55692
153.23551	52.59121
152.52314	52.64232
151.89899	52.67795
151.23058	52.6849
150.5172	52.65171
149.80266	52.60441
149.09048	52.57084
148.42296	52.56416
147.71207	52.57436
147.00304	52.58039
146.29319	52.56605
145.67213	52.54153
144.96215	52.52787
144.20814	52.56257
143.49778	52.63509
142.78666	52.71287
142.16276	52.77198
141.44886	52.82834
140.73453	52.86144
140.10969	52.87504
139.39951	52.88694
138.64242	52.8956
137.93101	52.87797
137.3103	52.84697
136.64406	52.81714
135.93242	52.7908
135.2229	52.77655
134.55881	52.79294
133.84905	52.83239
133.13824	52.88106
132.33692	52.94758
131.71209	52.99594
130.99715	53.03409
130.37186	53.048
129.66026	53.03363
128.95191	52.9797
128.241	52.89295
127.53115	52.79865
126.90976	52.73356
126.19895	52.68061
125.53323	52.6358
124.82355	52.59595
124.02356	52.58409
123.44481	52.60418
122.73183	52.65389
122.01809	52.7074
121.30306	52.74154
120.59062	52.74137
119.92535	52.70743
119.21345	52.64815
118.5021	52.58448
117.8801	52.54102
117.16979	52.51341
116.46015	52.49203
115.79498	52.46208
115.08439	52.43415
114.37348	52.43838
113.70558	52.48042
112.99305	52.56117
112.27975	52.67432
111.47728	52.80117
110.90044	52.85471
110.18839	52.87017
109.4755	52.85652
108.85339	52.83529
108.14258	52.80959
107.43226	52.787
106.76671	52.77253
106.05664	52.77332
105.25744	52.78565
104.63514	52.8013
103.96775	52.83684
103.30038	52.89435
102.58781	52.96564
101.87447	53.02413
101.16345	53.04933
100.45073	53.0481
99.73855	53.03349
99.11733	53.01003
98.3625	52.95554
97.74091	52.88787
97.03129	52.81252
96.27666	52.75448
95.5654	52.71603
94.8536	52.69646
94.23059	52.69521
93.51883	52.69944
92.80618	52.70939
92.09362	52.73185
91.47204	52.75823
90.71429	52.78297
90.09148	52.78042
89.38074	52.74466
88.66966	52.68806
87.87058	52.62598
87.29367	52.58919
86.58345	52.55466
85.87192	52.53765
85.1593	52.53118
84.53637	52.51394
83.82402	52.48728
83.11101	52.49338
82.3122	52.55797
81.59943	52.6452
81.0654	52.70525
80.3549	52.75228
79.64455	52.76284
78.93345	52.76737
78.2223	52.78238
77.51117	52.79637
76.88924	52.7986
76.17908	52.79765
75.51243	52.79906
74.79954	52.79243
74.08593	52.77318
73.37315	52.76933
72.66333	52.80563
71.9965	52.86831
71.28481	52.93857
70.57396	53.00788
69.95167	53.05225
69.24006	53.05861
68.48435	53.02978
67.86285	53.00034
67.15293	52.9621
66.44241	52.91199
65.73066	52.84621
64.92827	52.76788
64.39277	52.72874
63.67958	52.69848
62.97037	52.69141
62.30339	52.70403
61.59227	52.73316
60.88131	52.77094
60.16962	52.80717
59.45863	52.83772
58.8155	52.85685
58.06128	52.84725
57.34973	52.79504
56.72602	52.72851
56.05709	52.66195
55.34319	52.61478
54.62955	52.57937
53.8286	52.53905
53.25265	52.52739
52.54104	52.55254
51.74261	52.62282
51.03291	52.70002
50.50004	52.7566
49.78922	52.81763
49.10146	52.83692
48.39078	52.80931
47.67819	52.76905
47.00924	52.74805
46.29613	52.74594
45.5839	52.74622
44.87114	52.73642
44.20517	52.71933
43.49288	52.7038
42.69265	52.72008
42.16012	52.76235
41.36173	52.86003
40.74048	52.94303
40.05276	53.01167
39.34289	53.03217
38.63127	53.01727
37.91846	52.99596
37.29442	52.9767
36.58105	52.94051
35.86856	52.88413
35.06578	52.83158
34.35324	52.79374
33.82248	52.75341
33.11117	52.70845
32.40076	52.71818
31.69161	52.76574
30.98286	52.81007
30.27312	52.84902
29.65074	52.87548
28.93774	52.88457
28.2245	52.86956
27.51184	52.82477
26.79851	52.76222
26.1738	52.71761
25.46122	52.67747
24.75153	52.65734
24.08352	52.67361
23.37328	52.69369
22.66428	52.69808
21.95562	52.70441
21.24698	52.72242
20.60331	52.75127
19.8912	52.78568
19.17848	52.80323
18.51043	52.79303
17.79659	52.78196
17.08321	52.76183
16.36969	52.73154
15.74815	52.68899
15.06159	52.65936
14.34999	52.65292
13.55186	52.63192
12.93179	52.60236
12.22263	52.58522
11.60299	52.59647
10.87245	52.63374
10.16183	52.69832
9.45137	52.74136
8.8273	52.7431
8.11171	52.73405
7.40055	52.68817
6.68589	52.65617
5.97561	52.67663
5.33565	52.70267
4.58015	52.67383
3.8712	52.62247
3.25018	52.55763
2.54057	52.49074
1.85616	52.46212
1.1946	52.45698
228.79936	52.41333
228.17817	52.43838
227.46718	52.46663
226.75668	52.48793
225.95638	52.50018
225.24417	52.53068
224.66855	52.58418
223.9568	52.67328
223.24517	52.73798
222.62405	52.74833
221.91483	52.73245
221.2047	52.70504
220.53915	52.68232
219.82968	52.66497
219.11911	52.65868
218.40801	52.65723
217.69629	52.63746
217.07285	52.59726
216.35925	52.55162
215.64894	52.543
214.98219	52.58248
214.27069	52.6565
213.4729	52.73607
212.85119	52.779
212.13846	52.81131
211.51625	52.82269
210.7616	52.80863
209.96139	52.75869
209.42779	52.71967
208.7163	52.67271
207.91666	52.62451
207.29278	52.59746
206.57783	52.58895
205.95681	52.59755
205.20186	52.61993
204.49219	52.64997
203.87142	52.68395
203.15981	52.72939
202.40267	52.77809
201.77962	52.81977
201.06977	52.87361
200.2706	52.89679
199.64813	52.86807
198.93551	52.81444
198.31125	52.77147
197.59685	52.72625
196.88332	52.68878
196.21763	52.66854
195.5064	52.67912
194.70795	52.7378
194.08736	52.81314
193.37755	52.90683
192.71068	52.98061
191.99878	53.02698
191.19931	53.0064
190.66625	52.95151
189.95411	52.85015
189.24149	52.75391
188.52893	52.68374
187.81602	52.63584
187.10304	52.59146
186.39376	52.54475
185.68328	52.51053
184.9735	52.51441
184.35216	52.55948
183.73099	52.63419
183.02001	52.7319
182.3089	52.80454
181.64215	52.82136
180.92957	52.79481
180.21626	52.75091
179.50301	52.70376
178.78902	52.65496
178.16494	52.61951
177.4556	52.59115
176.69863	52.5618
176.07631	52.53508
175.36754	52.52196
174.65827	52.54393
173.94829	52.60338
173.28257	52.6737
172.57239	52.74172
171.85992	52.79691
171.14528	52.83666
170.52108	52.84729
169.81002	52.82543
169.00788	52.77277
168.38256	52.73048
167.71688	52.7093
167.00455	52.72108
166.20386	52.76485
165.58292	52.80998
164.96303	52.85499
164.16655	52.90315
163.54562	52.93928
162.87976	52.97945
162.16734	53.00812
161.45412	53.01239
160.74138	52.99915
160.0285	52.96711
159.40308	52.91974
158.68968	52.85508
157.98056	52.79578
157.17904	52.74272
156.46862	52.69844
155.93671	52.66135
155.13889	52.60628
154.51822	52.57993
153.80879	52.58556
153.09801	52.63628
152.38587	52.70337
151.76185	52.73752
151.04861	52.73029
150.33418	52.69375
149.53018	52.64843
148.95282	52.62156
148.24103	52.60375
147.53091	52.60432
146.82271	52.59977
146.20143	52.56691
145.49145	52.51571
144.82634	52.48315
144.11643	52.49053
143.40506	52.54668
142.69327	52.6259
141.9797	52.69817
141.17633	52.75775
140.64076	52.78482
139.9275	52.80228
139.26227	52.80464
138.54896	52.79674
137.83766	52.77475
137.12779	52.74335
136.46137	52.72162
135.7503	52.72038
135.08531	52.73567
134.37701	52.76491
133.57849	52.81525
132.95596	52.87292
132.24276	52.96171
131.61804	53.04032
130.90237	53.09852
130.18684	53.11058
129.52168	53.08659
128.81132	53.02261
128.10103	52.92646
127.39102	52.83215
126.59168	52.76243
126.0588	52.73268
125.30457	52.69776
124.59488	52.67516
123.88413	52.6784
123.26147	52.70756
122.54836	52.7537
121.83441	52.7903
121.03055	52.8101
120.49628	52.80673
119.78684	52.77448
119.0303	52.70452
118.31973	52.62659
117.69825	52.57234
116.98829	52.52693
116.27883	52.4806
115.61298	52.43695
114.90199	52.40522
114.19158	52.40438
113.47871	52.44515
112.85472	52.52415
112.14091	52.64959
111.42814	52.75657
110.71801	52.80453
109.91649	52.79579
109.38281	52.76877
108.67188	52.72803
107.96074	52.70513
107.25035	52.69279
106.58478	52.6877
105.87475	52.70203
105.07514	52.7243
104.36456	52.7433
103.83095	52.77312
103.11855	52.84187
102.31712	52.92743
101.60533	52.98307
101.02733	53.01326
100.31367	53.03456
99.51316	53.03585
98.89176	53.01767
98.27025	52.9793
97.55982	52.9127
96.80495	52.84628
96.09416	52.80985
95.47155	52.79238
94.75903	52.78254
94.04737	52.78059
93.24683	52.78641
92.71221	52.79763
92.00021	52.82258
91.28936	52.85688
90.48599	52.88939
89.77428	52.87794
89.2416	52.83827
88.53147	52.75814
87.82121	52.67065
87.15534	52.59781
86.44486	52.54534
85.73369	52.52521
85.02123	52.52321
84.30823	52.50697
83.68462	52.47348
82.97143	52.45837
82.26175	52.51128
81.59397	52.59509
80.88302	52.66151
80.173	52.69769
79.46218	52.71678
78.66231	52.72656
78.1288	52.73927
77.37352	52.77425
76.57448	52.80188
76.04123	52.80094
75.32862	52.7795
74.61571	52.74343
73.90357	52.71297
73.19144	52.7182
72.57057	52.75969
71.81435	52.83563
71.01368	52.92879
70.47928	52.99393
69.67974	53.04704
68.97041	53.01349
68.34842	52.96709
67.63763	52.94618
66.92675	52.92164
66.30456	52.8751
65.59167	52.82181
64.87807	52.79078
64.07533	52.76836
63.3648	52.76848
62.78767	52.78156
62.07612	52.80653
61.45394	52.84024
60.74262	52.89011
60.03093	52.93441
59.36516	52.95888
58.65566	52.95711
57.94549	52.91917
57.23426	52.84313
56.52193	52.74692
55.89718	52.67172
55.18291	52.60766
54.38031	52.54942
53.66941	52.50593
53.04826	52.49476
52.33724	52.52618
51.62747	52.58985
50.9176	52.66807
50.20701	52.74624
49.58526	52.79094
48.87494	52.785
48.16298	52.73682
47.44983	52.69438
46.82594	52.67948
46.11372	52.68504
45.4016	52.69771
44.77791	52.70426
44.06799	52.70348
43.35578	52.6979
42.64399	52.72285
41.84521	52.81819
41.22434	52.91439
40.60298	52.99331
39.84894	53.03395
39.13952	53.01013
38.42796	52.95762
37.8042	52.91826
37.09059	52.88562
36.3772	52.84256
35.66417	52.79285
34.95102	52.75826
34.33047	52.73347
33.66277	52.71562
32.95203	52.72017
32.24219	52.75269
31.53271	52.80601
30.82404	52.86831
30.02528	52.93074
29.4912	52.96115
28.77791	52.97543
28.06469	52.95318
27.35202	52.89629
26.63894	52.81899
25.92535	52.74302
25.21456	52.68068
24.54701	52.66093
23.92357	52.6756
23.2142	52.68944
22.50528	52.68878
21.7965	52.6937
21.15413	52.7082
20.39916	52.7363
19.7758	52.7633
18.97438	52.78316
18.35057	52.77582
17.63671	52.75848
16.9228	52.7452
16.21007	52.72248
15.58993	52.66549
14.83458	52.63119
14.21272	52.61167
13.41494	52.57176
12.79452	52.54383
12.08611	52.54733
11.44431	52.58426
10.69106	52.65513
9.98125	52.72559
9.35919	52.75721
8.64445	52.76451
7.9316	52.73527
7.12844	52.67002
6.50241	52.65097
5.88442	52.67593
5.15262	52.66687
4.48646	52.63481
3.77743	52.57737
3.06693	52.51391
2.27113	52.4649
1.65293	52.45143
0.94823	52.45808
228.61853	52.40687
227.99824	52.43084
227.28656	52.47182
226.48545	52.49966
225.86328	52.50646
225.15258	52.52857
224.48794	52.58587
223.77604	52.66487
223.06563	52.71487
222.44406	52.72691
221.73345	52.72599
221.06649	52.71393
220.35623	52.69309
219.55906	52.67833
218.84906	52.67316
218.22621	52.66387
217.60338	52.64133
216.80165	52.59143
216.17917	52.55567
215.46835	52.55347
214.7568	52.60436
214.04582	52.68666
213.3357	52.76977
212.71373	52.81714
212.0456	52.82146
211.3337	52.7936
210.62303	52.76701
209.91247	52.73987
209.20075	52.70336
208.57846	52.66714
207.86715	52.62655
207.15251	52.59113
206.3498	52.56696
205.72938	52.56856
205.01897	52.58952
204.30955	52.6218
203.68861	52.66234
202.9778	52.72438
202.30975	52.79069
201.59757	52.85499
200.88771	52.90599
200.17702	52.91811
199.46547	52.86953
198.84281	52.8047
198.12908	52.74082
197.41418	52.69947
196.61494	52.66786
195.90438	52.65215
195.37163	52.65455
194.66225	52.69186
193.95235	52.77039
193.24183	52.86644
192.57387	52.94264
191.86171	52.97996
191.06316	52.95796
190.44068	52.90906
189.81698	52.85315
189.10417	52.79184
188.39108	52.74084
187.67674	52.69752
186.87571	52.64524
186.34353	52.60952
185.58782	52.57752
184.87866	52.58936
184.2578	52.63565
183.54783	52.71992
182.83699	52.80463
182.17112	52.84157
181.37041	52.82548
180.74731	52.79234
180.03371	52.74177
179.32043	52.68672
178.60684	52.6393
177.98411	52.59974
177.22932	52.54856
176.60538	52.51203
175.80625	52.48421
175.09765	52.48827
174.47664	52.52508
173.76646	52.59744
173.14556	52.6682
172.39079	52.74053
171.67767	52.79179
171.05296	52.82361
170.34029	52.83263
169.6281	52.80647
168.82451	52.75256
168.11117	52.72174
167.57967	52.72172
166.82351	52.74876
166.11244	52.77701
165.49099	52.79952
164.7818	52.82662
164.07361	52.85585
163.36417	52.8879
162.56401	52.92688
162.02918	52.94898
161.31614	52.96565
160.51454	52.95723
159.88999	52.9268
159.17513	52.87418
158.46398	52.81863
157.79759	52.7732
157.08555	52.74153
156.46433	52.72603
155.75515	52.70471
154.95735	52.67316
154.38108	52.66635
153.67145	52.69378
152.8716	52.7591
152.15908	52.81136
151.44603	52.82026
150.91077	52.79392
150.10706	52.72766
149.39301	52.66811
148.81646	52.62956
148.10533	52.60317
147.30651	52.59286
146.59646	52.57136
145.88677	52.52385
145.3548	52.48171
144.64551	52.44726
143.93492	52.46434
143.13418	52.53664
142.51073	52.60524
141.88654	52.66767
141.08341	52.72771
140.3689	52.75593
139.65675	52.76571
139.03472	52.77058
138.32286	52.77356
137.61281	52.75913
136.90311	52.72829
136.28131	52.70395
135.61492	52.69336
134.90514	52.70182
134.1077	52.73305
133.39745	52.77807
132.77472	52.83824
132.06128	52.93684
131.4359	53.02662
130.72045	53.08978
130.00597	53.09542
129.34155	53.06229
128.63081	52.99626
127.83132	52.89951
127.21008	52.83595
126.49969	52.78296
125.87756	52.74832
125.16771	52.71624
124.45866	52.69543
123.74751	52.69866
123.12458	52.72915
122.41242	52.78393
121.60832	52.84258
120.89489	52.87049
120.31775	52.86608
119.60566	52.82574
118.80493	52.74578
118.09502	52.66169
117.56248	52.6081
116.85215	52.55746
116.14209	52.50585
115.47636	52.44611
114.76531	52.3934
114.05306	52.38352
113.33994	52.43804
112.62718	52.54571
112.00316	52.64887
111.2013	52.74621
110.58039	52.77543
109.91197	52.75953
109.19953	52.72593
108.48857	52.71018
107.77881	52.69794
107.06957	52.66925
106.44828	52.65035
105.73774	52.65289
105.02647	52.66247
104.31471	52.6763
103.60256	52.7173
102.97936	52.78028
102.17754	52.86978
101.46538	52.93348
100.84338	52.97486
100.12991	53.00687
99.41912	53.02488
98.79793	53.02845
98.08744	53.00381
97.37699	52.94569
96.66667	52.88496
95.86689	52.83851
95.33306	52.81908
94.62156	52.81028
93.91027	52.81764
93.19826	52.82875
92.48543	52.84449
91.86169	52.86522
91.15101	52.88999
90.39298	52.89699
89.77096	52.87368
89.06068	52.82161
88.26145	52.75204
87.685	52.69885
86.97537	52.63588
86.2643	52.59316
85.55208	52.56906
84.83894	52.54385
84.21541	52.51515
83.50259	52.4894
82.78991	52.50208
82.12427	52.55999
81.41212	52.63528
80.70104	52.68264
79.99066	52.70103
79.2793	52.70828
78.65728	52.71884
77.9025	52.73408
77.10297	52.74093
76.56974	52.7408
75.8589	52.72669
75.14615	52.68838
74.43286	52.64165
73.71986	52.61951
73.00739	52.64464
72.38745	52.7
71.6313	52.78299
70.92031	52.86342
70.29747	52.93169
69.5859	52.98471
68.91995	52.9939
68.20977	52.97707
67.49939	52.95441
66.78838	52.92031
66.07786	52.87758
65.45446	52.84922
64.74096	52.83208
64.02735	52.82254
63.22817	52.82404
62.60701	52.83561
61.89536	52.86022
61.1842	52.89671
60.56177	52.93022
59.84987	52.96228
59.13915	52.9808
58.51826	52.97065
57.80816	52.91644
57.09684	52.82317
56.3839	52.71669
55.67015	52.63041
54.86668	52.5713
54.33174	52.54337
53.6224	52.51482
52.95504	52.51145
52.15558	52.56015
51.4464	52.6385
50.82491	52.71643
50.11381	52.80467
49.44799	52.85276
48.73794	52.841
48.02583	52.79223
47.40231	52.7449
46.68869	52.70219
45.9759	52.67786
45.26354	52.65772
44.55154	52.63305
43.885	52.61931
43.1731	52.62816
42.46287	52.6658
41.7532	52.74181
41.13196	52.83122
40.42235	52.91709
39.75686	52.95176
39.04624	52.94483
38.33441	52.9187
37.62155	52.89635
36.90786	52.88097
36.28388	52.8541
35.57082	52.80991
34.76834	52.77676
34.19245	52.76525
33.48048	52.75397
32.68159	52.75669
32.06041	52.78791
31.35114	52.84369
30.73086	52.89471
30.02046	52.94865
29.30828	52.98241
28.595	52.98067
27.88205	52.94754
27.16964	52.88609
26.54533	52.82178
25.74244	52.74576
25.12074	52.69933
24.45324	52.67915
23.74124	52.68006
22.94389	52.67273
22.32376	52.66639
21.61532	52.67187
20.99489	52.69125
20.28376	52.73697
19.57129	52.79173
18.85947	52.81553
18.14661	52.80343
17.52176	52.7856
16.80787	52.765
16.09485	52.73411
15.43172	52.66035
14.71958	52.63873
14.00926	52.6178
13.29976	52.5816
12.59056	52.54653
11.97073	52.54355
11.2622	52.57823
10.55252	52.65171
9.8428	52.71681
9.13123	52.74386
8.50629	52.73193
7.79167	52.69374
7.07753	52.65792
6.36786	52.67166
5.65962	52.69945
4.85983	52.67522
4.32798	52.64178
3.61929	52.59335
2.82081	52.53691
2.20198	52.49054
1.49493	52.45931
0.79038	52.46184
229.23232	52.38716
228.52335	52.42142
227.81265	52.45718
227.10351	52.48042
226.3936	52.48917
225.77135	52.50212
225.06144	52.54768
224.30416	52.63856
223.68015	52.71276
222.96996	52.75444
222.26175	52.73483
221.55393	52.7059
220.88787	52.69809
220.17737	52.69097
219.37791	52.68209
218.75507	52.68068
218.13216	52.6747
217.33101	52.64522
216.61877	52.61622
215.90599	52.61576
215.3305	52.6445
214.61805	52.70424
213.81938	52.76853
213.19738	52.80398
212.57471	52.82311
211.86471	52.81752
211.19965	52.78404
210.48889	52.73313
209.68799	52.69152
208.97627	52.67059
208.35343	52.64969
207.64061	52.62394
207.01497	52.61255
206.30099	52.61126
205.63714	52.62298
204.9276	52.65417
204.21732	52.69105
203.50585	52.73207
202.79394	52.77422
202.08263	52.79908
201.41696	52.81295
200.70655	52.82413
199.99598	52.80254
199.37279	52.74835
198.65946	52.68101
197.94608	52.64093
197.23154	52.6256
196.52142	52.62152
195.89945	52.62965
195.09961	52.67786
194.39008	52.76587
193.76877	52.86108
193.05783	52.95585
192.43531	53.00613
191.7243	53.01313
191.01384	52.97228
190.30274	52.88962
189.58947	52.78915
188.96527	52.72058
188.16227	52.67479
187.44888	52.65628
186.8284	52.64675
186.1182	52.63877
185.40776	52.64539
184.78626	52.67961
184.07586	52.7505
183.3653	52.83777
182.65397	52.90868
181.85498	52.91792
181.32199	52.8745
180.60967	52.78954
179.89586	52.71006
179.18172	52.64429
178.46734	52.58928
177.7564	52.55019
177.13426	52.52722
176.42304	52.5089
175.71361	52.50314
175.0044	52.52116
174.29458	52.5761
173.67284	52.64691
172.87373	52.73652
172.16287	52.78848
171.44977	52.80424
170.82537	52.78848
170.11303	52.75181
169.40084	52.7053
168.68857	52.64816
168.06466	52.60585
167.35231	52.59209
166.64106	52.61694
165.93152	52.66252
165.31111	52.70619
164.60259	52.7535
163.93725	52.79933
163.22724	52.85432
162.4271	52.91433
161.80308	52.94483
161.17862	52.95166
160.4661	52.9361
159.75261	52.91095
159.0374	52.87218
158.32724	52.82725
157.52626	52.80087
156.99235	52.80037
156.28173	52.78781
155.57346	52.75077
154.8646	52.7194
154.19886	52.71932
153.48917	52.74994
152.68931	52.81269
152.06521	52.86099
151.35244	52.87875
150.64036	52.84011
150.01447	52.77797
149.34675	52.7173
148.63341	52.68422
147.83364	52.67188
147.12389	52.66032
146.41442	52.62699
145.88232	52.58798
145.17307	52.53484
144.5079	52.50655
143.79776	52.51907
143.08589	52.56819
142.37321	52.62781
141.6597	52.68117
140.85665	52.72997
140.3211	52.75181
139.61091	52.75966
138.94265	52.74854
138.14078	52.72827
137.43127	52.70002
136.81045	52.66333
136.09973	52.62714
135.38918	52.62586
134.76856	52.64886
134.05928	52.68131
133.39284	52.71505
132.68076	52.76772
131.96757	52.8402
131.25267	52.91743
130.53697	52.97574
129.82536	52.9913
129.15965	52.96268
128.44801	52.89908
127.82583	52.83511
127.1155	52.78621
126.31697	52.77997
125.69582	52.78921
124.98632	52.78919
124.27614	52.78173
123.65355	52.78861
122.94108	52.82226
122.22798	52.86777
121.42418	52.8964
120.79914	52.89122
120.17907	52.86642
119.42256	52.81763
118.62183	52.74993
118.08904	52.70887
117.3785	52.67305
116.57986	52.64167
115.95915	52.60275
115.24953	52.54658
114.53862	52.50799
113.91583	52.51049
113.20288	52.56506
112.4894	52.66139
111.68617	52.76589
111.15102	52.79783
110.44113	52.78065
109.7308	52.72407
109.01984	52.66716
108.30877	52.62491
107.59764	52.59383
106.9766	52.57768
106.22274	52.58462
105.60069	52.61178
104.8894	52.64686
104.1775	52.67608
103.46495	52.71647
102.7523	52.78048
102.03936	52.84264
101.4183	52.87807
100.66051	52.90196
100.03653	52.91794
99.32604	52.92999
98.61555	52.9194
97.81568	52.87469
97.19376	52.84095
96.48385	52.82634
95.77357	52.82279
95.15121	52.81458
94.43941	52.80619
93.72761	52.80985
92.92645	52.82129
92.39194	52.83439
91.5903	52.87179
90.96958	52.90745
90.25633	52.93057
89.54482	52.91484
88.9225	52.87218
88.21235	52.81159
87.45799	52.74082
86.83708	52.68141
86.12599	52.63991
85.4132	52.62708
84.70117	52.60693
83.98885	52.57511
83.27569	52.56264
82.65361	52.58893
81.89705	52.67177
81.2737	52.74305
80.47436	52.77559
79.76408	52.75773
79.14167	52.7343
78.43009	52.71126
77.80752	52.6921
77.09685	52.67758
76.38692	52.67217
75.67621	52.65995
74.87416	52.62437
74.25041	52.5974
73.53747	52.58148
72.82654	52.59862
72.20588	52.64697
71.49474	52.72519
70.78403	52.80984
70.16114	52.87838
69.4497	52.92816
68.73907	52.92959
68.07242	52.91573
67.36182	52.90628
66.65056	52.8832
65.93864	52.8464
65.22602	52.81884
64.60169	52.80664
63.88805	52.80063
63.17962	52.80279
62.5125	52.80828
61.71191	52.82876
61.00103	52.86941
60.37827	52.90732
59.66647	52.94081
59.04512	52.96365
58.292	52.96984
57.4926	52.92375
56.95838	52.86999
56.24536	52.7899
55.44401	52.71103
54.81856	52.66346
54.10534	52.61916
53.48507	52.59532
52.72853	52.61006
51.9293	52.67275
51.39769	52.7194
50.6878	52.77489
50.02097	52.82883
49.31018	52.87141
48.51119	52.84772
47.79848	52.79111
47.17354	52.7543
46.46047	52.73622
45.83719	52.72809
45.12476	52.70699
44.41265	52.66651
43.74605	52.62993
43.03425	52.61586
42.3242	52.64103
41.61438	52.70843
40.90459	52.79817
40.28399	52.8554
39.52998	52.87465
38.90776	52.86576
38.10598	52.85939
37.4818	52.86816
36.76852	52.87003
36.05577	52.84481
35.25301	52.814
34.71903	52.7961
33.96466	52.77028
33.34217	52.75266
32.63275	52.74643
31.92272	52.77538
31.21349	52.83173
30.57144	52.87941
29.816	52.93124
29.10322	52.96551
28.38971	52.96021
27.67733	52.90811
27.05389	52.83397
26.34018	52.74684
25.62683	52.69286
25.0065	52.67544
24.2495	52.69877
23.5379	52.73628
22.82898	52.75196
22.20907	52.75013
21.50064	52.75507
20.79123	52.77297
19.99086	52.79296
19.45605	52.80021
18.74382	52.79473
18.03063	52.78439
17.31655	52.78578
16.6035	52.76585
15.8018	52.72041
15.2731	52.66458
14.47255	52.6441
13.76196	52.61885
13.14152	52.58664
12.43278	52.55421
11.72389	52.56031
11.10385	52.59854
10.39357	52.66649
9.68296	52.71086
8.96975	52.70884
8.34389	52.68025
7.62935	52.64465
6.82887	52.64336
6.20951	52.67895
5.49878	52.67828
4.78865	52.65407
4.08036	52.6207
3.45975	52.57601
2.7944	52.51943
2.0868	52.46985
1.38018	52.45478
229.02984	52.39232
228.32086	52.42639
227.69961	52.44773
226.99001	52.47163
226.27864	52.48508
225.47758	52.49855
224.85658	52.53827
224.14548	52.62126
223.43376	52.70206
222.81199	52.73206
222.10328	52.72358
221.39326	52.7044
220.72655	52.69735
220.01634	52.68769
219.2171	52.68572
218.59514	52.68735
217.97275	52.67962
217.1717	52.63906
216.45804	52.59473
215.83654	52.57855
215.17028	52.59792
214.45847	52.65487
213.65994	52.73944
212.94917	52.80398
212.41553	52.8375
211.7032	52.84965
210.90372	52.82292
210.19354	52.78386
209.48231	52.7397
208.94918	52.70551
208.23726	52.6606
207.52551	52.62113
206.85725	52.59687
206.14354	52.5917
205.43253	52.60784
204.72384	52.63958
204.01402	52.68237
203.39139	52.72677
202.67977	52.78304
201.9681	52.83113
201.16767	52.86568
200.45688	52.8716
199.92343	52.85176
199.21138	52.79093
198.40949	52.70836
197.78503	52.65666
197.07115	52.61251
196.36115	52.5843
195.73806	52.58575
195.02727	52.62853
194.3181	52.7062
193.60879	52.79278
192.94293	52.86145
192.23091	52.91672
191.42928	52.94042
190.71769	52.89597
190.18383	52.8339
189.3818	52.74278
188.67016	52.70387
187.95731	52.69781
187.24353	52.69436
186.71183	52.67977
185.95593	52.64389
185.24542	52.6246
184.62449	52.64596
183.91491	52.71875
183.24894	52.80993
182.5379	52.88379
181.73931	52.89681
181.11717	52.86871
180.40454	52.83106
179.69108	52.79105
179.06671	52.7459
178.35268	52.69783
177.64271	52.65837
176.93343	52.61415
176.22131	52.5729
175.51104	52.55573
174.89042	52.57145
174.18096	52.62435
173.51516	52.69279
172.80503	52.76058
172.09306	52.80508
171.37916	52.81951
170.66533	52.80736
169.9536	52.78012
169.32998	52.74362
168.61539	52.68709
167.90306	52.6378
167.10612	52.61861
166.57193	52.62563
165.86131	52.65548
165.152	52.69951
164.35489	52.73848
163.7346	52.75897
163.02449	52.79144
162.31211	52.83417
161.68715	52.86602
160.97364	52.88309
160.26113	52.87554
159.5475	52.84656
158.92246	52.81651
158.21315	52.78724
157.41195	52.75775
156.70037	52.72689
156.07944	52.69703
155.45891	52.66598
154.74988	52.64319
154.04027	52.65757
153.37436	52.72038
152.6622	52.81715
151.9492	52.88795
151.14699	52.88759
150.43313	52.83921
149.8968	52.79984
149.09381	52.75495
148.47304	52.72742
147.80619	52.708
147.00799	52.69512
146.38691	52.6733
145.67699	52.6316
145.0114	52.59801
144.30184	52.596
143.59187	52.63983
142.87983	52.70378
142.25609	52.74579
141.54223	52.76562
140.73868	52.77337
140.11449	52.77939
139.4484	52.7801
138.73615	52.76223
138.02489	52.72572
137.31592	52.68212
136.69407	52.64549
135.98336	52.62075
135.27375	52.61684
134.60904	52.62588
133.89924	52.64799
133.18811	52.69182
132.38616	52.77043
131.7614	52.839
131.13544	52.89472
130.42005	52.92992
129.70935	52.93273
129.04382	52.90373
128.33292	52.84155
127.62279	52.76665
126.91228	52.7094
126.20192	52.68162
125.58056	52.67138
124.87094	52.66924
124.16025	52.68753
123.44934	52.73282
122.73638	52.79698
122.11199	52.85307
121.39744	52.90036
120.59477	52.92214
120.01884	52.91276
119.30697	52.86691
118.50698	52.78698
117.79673	52.7248
117.17498	52.68704
116.55386	52.65284
115.79982	52.5999
115.08939	52.55389
114.46713	52.54215
113.7557	52.57478
113.04327	52.64635
112.24107	52.75496
111.527	52.84886
110.99246	52.89134
110.28222	52.89195
109.52517	52.83273
108.90292	52.76331
108.1921	52.69094
107.4812	52.63254
106.81541	52.59193
106.10629	52.57353
105.30748	52.59525
104.59576	52.62166
103.97183	52.64134
103.25976	52.68498
102.63683	52.74704
101.9235	52.81357
101.21315	52.85775
100.41093	52.89032
99.87681	52.90293
99.16622	52.9006
98.45678	52.86673
97.65738	52.78966
97.07969	52.73107
96.36907	52.68788
95.56891	52.67628
94.85763	52.68986
94.32358	52.71146
93.61175	52.74339
92.89978	52.77354
92.18713	52.81371
91.47782	52.86405
90.76469	52.91016
90.14075	52.931
89.42977	52.9114
88.71968	52.84986
88.00884	52.7871
87.29838	52.7401
86.58868	52.70288
85.87711	52.68352
85.25362	52.67862
84.54136	52.66221
83.82907	52.63458
83.20522	52.62887
82.49548	52.65967
81.78313	52.72347
80.98162	52.79074
80.27155	52.80759
79.64991	52.79453
79.02769	52.78247
78.31646	52.78486
77.60578	52.78806
76.89484	52.78452
76.18436	52.77265
75.56114	52.74378
74.84774	52.6862
74.13457	52.62542
73.42154	52.59754
72.62087	52.62481
72.08951	52.66764
71.33412	52.74149
70.62295	52.81514
70.00015	52.87149
69.28925	52.90119
68.57911	52.88764
67.78019	52.85538
67.0687	52.82429
66.53492	52.79088
65.82256	52.73973
65.02004	52.71419
64.30645	52.72417
63.59382	52.74075
62.97455	52.75275
62.35246	52.76831
61.55237	52.81168
60.93082	52.85335
60.2197	52.89287
59.50821	52.92589
58.88709	52.94984
58.13329	52.94654
57.42173	52.89805
56.7985	52.82929
56.08485	52.75226
55.371	52.70838
54.65756	52.68597
53.8562	52.65549
53.32445	52.64689
52.61375	52.67073
51.81563	52.71685
51.19428	52.76111
50.483	52.83163
49.86128	52.88269
49.10681	52.89084
48.39593	52.85084
47.68347	52.79062
47.05913	52.74494
46.3461	52.71658
45.63395	52.7018
44.83248	52.68559
44.29864	52.6793
43.54398	52.67687
42.83274	52.68554
42.21117	52.72504
41.50073	52.8131
40.70209	52.90514
39.99246	52.93205
39.41563	52.91483
38.70453	52.86755
37.90213	52.82105
37.2773	52.79937
36.65319	52.77628
35.94009	52.74976
35.22682	52.73839
34.56148	52.72792
33.84936	52.71748
33.04949	52.72836
32.42887	52.75688
31.7193	52.8077
31.01021	52.86396
30.34513	52.90569
29.63362	52.93366
28.9209	52.92809
28.29725	52.89581
27.58435	52.84475
26.8714	52.78376
26.15753	52.72883
25.44597	52.70564
24.77991	52.70953
24.06708	52.73447
23.44487	52.75259
22.73659	52.75777
22.02793	52.76075
21.31941	52.76898
20.65396	52.7843
19.94193	52.81177
19.14032	52.83554
18.51662	52.82684
17.89195	52.80694
17.17795	52.78791
16.46519	52.75175
15.7542	52.70412
15.09043	52.65982
14.37913	52.64744
13.66925	52.6124
12.96015	52.56953
12.34034	52.54581
11.63136	52.55995
10.96672	52.61314
10.25696	52.68789
9.54638	52.73406
8.83306	52.7314
8.02842	52.68909
7.40331	52.65467
6.69139	52.6461
6.07165	52.6703
5.40517	52.66025
4.60642	52.62174
3.89755	52.56861
3.27639	52.51781
2.56792	52.47133
1.90494	52.45104
1.20018	52.45774
