# Supplementary material for: Influence of inner meshing profile on noise of hybrid electric vehicles coupler chain based on vibration analysis
Source: Sci Rep. 2025 Jul 1;15:22071. doi: 10.1038/s41598-025-05168-w (PMC12217012; doi:10.1038/s41598-025-05168-w)
Supplement: Supplementary file 3 — Supplementary Information 3. [file 41598_2025_5168_MOESM3_ESM.csv]

Locus of compound type chain at 500 rpm(Data corresponding to Fig.24(c))
X-axis	Y-axis
mm	mm
229.08938	52.34617
228.40327	52.36776
227.7147	52.38609
227.02351	52.40634
226.24433	52.43801
225.63659	52.47402
224.98697	52.51039
224.29383	52.53881
223.60176	52.55952
222.90909	52.59033
222.21573	52.6215
221.52176	52.64208
220.82824	52.64808
220.09104	52.66007
219.39755	52.66511
218.70433	52.66855
218.05203	52.66612
217.35583	52.6486
216.66028	52.6328
215.96421	52.63895
215.27158	52.64426
214.53378	52.63218
213.75196	52.64037
213.1437	52.67644
212.44808	52.70143
211.79685	52.69635
211.10195	52.68001
210.40881	52.67423
209.71666	52.67021
209.02395	52.6518
208.32818	52.62026
207.62986	52.59914
206.93229	52.58387
206.15163	52.57997
205.54656	52.5815
204.80683	52.58103
204.0251	52.59114
203.4176	52.61784
202.72301	52.65508
202.07178	52.69789
201.37656	52.74395
200.68302	52.76669
199.991	52.75609
199.29696	52.70994
198.55781	52.62642
197.86143	52.52628
197.16406	52.4147
196.38131	52.31663
195.81814	52.30004
195.12346	52.35002
194.43022	52.43683
193.73716	52.52893
193.04149	52.61699
192.30086	52.68015
191.60732	52.69529
190.91507	52.67934
190.2214	52.65366
189.52606	52.64105
188.87244	52.6377
188.17515	52.62521
187.39018	52.61054
186.69365	52.62223
186.08981	52.65599
185.35399	52.71349
184.65941	52.76914
183.96441	52.81916
183.1847	52.84955
182.62176	52.85277
181.92677	52.83849
181.2316	52.7946
180.53851	52.73023
179.84366	52.6646
179.14849	52.59848
178.40829	52.55473
177.71003	52.55756
177.01559	52.5699
176.32189	52.57114
175.54128	52.57971
174.9349	52.60513
174.24135	52.64009
173.59154	52.66524
172.89697	52.68683
172.20097	52.70488
171.50586	52.71455
170.81111	52.70285
170.11598	52.65185
169.37802	52.57629
168.72427	52.53335
168.02754	52.52
167.24699	52.51176
166.63996	52.4971
165.94611	52.48665
165.25205	52.50443
164.55827	52.53071
163.8638	52.53209
163.12601	52.50943
162.43332	52.49182
161.74056	52.4774
161.04396	52.46614
160.38803	52.4783
159.69095	52.51895
158.99843	52.56086
158.30327	52.59332
157.60795	52.63121
156.912	52.67328
156.21829	52.68857
155.52459	52.6819
154.83213	52.69454
154.09527	52.73572
153.40132	52.7769
152.70916	52.81066
152.01452	52.83006
151.31482	52.83539
150.61709	52.83962
149.92111	52.83586
149.22539	52.81363
148.53063	52.7892
147.83638	52.77679
147.18551	52.75372
146.48985	52.69847
145.70912	52.63334
145.05995	52.60079
144.36724	52.57703
143.67412	52.56834
142.97962	52.60118
142.32837	52.6694
141.63178	52.74981
140.93441	52.79743
140.23659	52.80307
139.54086	52.77239
138.84975	52.7167
138.06885	52.6489
137.46126	52.59475
136.72455	52.51209
136.02898	52.43685
135.33463	52.38724
134.68626	52.35571
133.99331	52.33913
133.29892	52.36524
132.60395	52.4405
131.86222	52.53939
131.16306	52.60311
130.46487	52.62351
129.68344	52.61115
129.12109	52.58209
128.42662	52.53053
127.73166	52.48938
126.95136	52.46723
126.34489	52.45036
125.6082	52.4359
124.91367	52.4609
124.22024	52.52831
123.52894	52.61568
122.87721	52.69255
122.17929	52.76437
121.48407	52.84208
120.74463	52.91438
119.96154	52.92989
119.26654	52.90845
118.65777	52.89561
117.96365	52.88897
117.27025	52.8524
116.57613	52.77053
115.88043	52.68428
115.1858	52.63755
114.493	52.6408
113.80011	52.68384
113.14813	52.73848
112.45177	52.79664
111.75591	52.84922
110.9715	52.87667
110.27621	52.85226
109.67059	52.80294
108.97637	52.73694
108.283	52.66415
107.58958	52.58264
106.80707	52.51661
106.1982	52.49918
105.46177	52.47925
104.7705	52.45028
104.0763	52.442
103.42268	52.45768
102.7257	52.46874
102.0298	52.46334
101.29118	52.46961
100.59649	52.50331
99.81487	52.53676
99.25068	52.53984
98.55475	52.53739
97.77246	52.56826
97.16488	52.60486
96.47193	52.61771
95.77857	52.59577
95.08392	52.57322
94.38983	52.56518
93.69565	52.55922
92.95606	52.56527
92.25874	52.60064
91.56432	52.64761
90.87204	52.6908
90.21995	52.7196
89.52189	52.75518
88.73914	52.8028
88.04733	52.82148
87.44207	52.80884
86.70552	52.78969
85.92504	52.7921
85.23134	52.78946
84.66618	52.77655
83.96985	52.7689
83.2737	52.79034
82.57887	52.8317
81.88345	52.86325
81.10215	52.87564
80.49262	52.87475
79.79611	52.86802
79.10099	52.8476
78.3209	52.79892
77.62776	52.7417
76.93445	52.69692
76.24166	52.66596
75.63404	52.62423
74.89451	52.54161
74.24407	52.47074
73.54834	52.43063
72.76503	52.41825
72.06922	52.43047
71.37338	52.48342
70.76527	52.54655
70.07091	52.58228
69.37455	52.57894
68.593	52.58144
67.90097	52.58462
67.20817	52.57905
66.60255	52.57177
65.90788	52.55982
65.16811	52.55306
64.51688	52.55303
63.82237	52.5491
63.03893	52.57084
62.4293	52.61969
61.73315	52.68502
61.03847	52.73663
60.30075	52.77622
59.51959	52.80803
58.82586	52.82432
58.26296	52.81703
57.57105	52.77452
56.8778	52.71676
56.18136	52.67207
55.44143	52.63059
54.79029	52.58764
54.09161	52.56974
53.39521	52.61769
52.70318	52.71015
52.00979	52.80634
51.31564	52.8908
50.62109	52.95879
49.92512	53.00757
49.25155	53.01558
48.55864	52.9653
47.86432	52.8968
47.17052	52.86079
46.43244	52.81681
45.73688	52.72637
44.95228	52.59774
44.34153	52.52046
43.64739	52.48705
42.95353	52.51049
42.25953	52.55787
41.6088	52.59267
40.91503	52.61303
40.22153	52.61486
39.48409	52.61161
38.70224	52.62744
38.09538	52.62733
37.40065	52.59286
36.70309	52.56415
35.91798	52.58404
35.30857	52.61125
34.61382	52.6098
33.91964	52.5799
33.26974	52.56987
32.57749	52.59135
31.88503	52.63655
31.19194	52.68683
30.41163	52.75179
29.80213	52.81589
29.10635	52.8632
28.4131	52.83448
27.71844	52.75116
27.02169	52.66619
26.32421	52.60794
25.62773	52.58454
24.93503	52.58602
24.23907	52.60218
23.54383	52.62918
22.80923	52.662
22.11748	52.68328
21.42274	52.70038
20.77118	52.72169
20.05732	52.73634
19.36492	52.74513
18.6701	52.76431
17.97178	52.80143
17.2312	52.83072
16.53605	52.82985
15.84085	52.79353
15.14583	52.71954
14.49838	52.62332
13.80257	52.58694
13.11083	52.55585
12.41619	52.53709
11.67874	52.5432
10.98522	52.55425
10.29149	52.55065
9.51076	52.53809
8.903	52.54668
8.20675	52.56815
7.51358	52.56492
6.81906	52.5692
6.17032	52.59878
5.47668	52.59279
4.69516	52.55297
4.08791	52.5132
3.35223	52.472
2.66241	52.46271
2.03763	52.44583
1.30555	52.41356
228.91197	52.35879
228.3094	52.39443
227.61934	52.41939
226.92826	52.43614
226.14853	52.46529
225.54096	52.49578
224.84759	52.53231
224.15727	52.55587
223.42108	52.56411
222.72795	52.57505
222.03521	52.59023
221.3421	52.59965
220.69354	52.59427
220.00017	52.59023
219.30664	52.59902
218.61141	52.61346
217.91562	52.60614
217.17796	52.56674
216.48322	52.5344
215.78725	52.53301
215.092	52.55277
214.3965	52.589
213.70055	52.66582
213.0045	52.75463
212.30866	52.79799
211.65746	52.78824
210.96351	52.77223
210.27014	52.75568
209.57828	52.72688
208.88527	52.68129
208.18771	52.6305
207.48995	52.58525
206.70692	52.55589
206.01191	52.55394
205.40529	52.56558
204.71239	52.59732
203.97165	52.66103
203.19061	52.73036
202.49655	52.76752
201.88799	52.78167
201.19411	52.78138
200.50309	52.76334
199.81158	52.72384
199.02813	52.66719
198.46068	52.63019
197.76286	52.57876
196.97999	52.50308
196.37333	52.46413
195.63517	52.49751
194.85454	52.60214
194.24872	52.67425
193.55457	52.7193
192.90278	52.7332
192.20794	52.72557
191.42634	52.67342
190.73382	52.59563
190.04178	52.5133
189.43289	52.44953
188.73692	52.3941
188.04311	52.35548
187.25923	52.3166
186.65016	52.30304
185.95467	52.33232
185.26059	52.40636
184.56654	52.50518
183.87111	52.60603
183.0901	52.69481
182.39672	52.74047
181.78998	52.76471
181.09683	52.78657
180.40114	52.79179
179.70546	52.76947
178.96653	52.72462
178.26838	52.68694
177.57121	52.68069
176.8763	52.68489
176.1823	52.68103
175.4891	52.69431
174.70861	52.73856
174.01472	52.76143
173.32123	52.76403
172.62621	52.77142
171.93206	52.78825
171.32529	52.78928
170.63083	52.75168
169.93505	52.69208
169.23682	52.64799
168.58428	52.63102
167.88801	52.62517
167.10765	52.61425
166.49955	52.6058
165.80598	52.62323
165.11313	52.67106
164.3332	52.71331
163.64003	52.71113
162.94677	52.68888
162.25349	52.66178
161.64579	52.62881
160.94909	52.57321
160.25034	52.52021
159.46544	52.49989
158.85672	52.50295
158.1632	52.49302
157.47017	52.46261
156.68719	52.41035
156.0796	52.35552
155.38629	52.30793
154.69352	52.31237
153.99962	52.35855
153.30611	52.41807
152.52695	52.47812
151.91828	52.52175
151.22021	52.58722
150.52231	52.65825
149.73862	52.69121
149.04254	52.69162
148.43667	52.70426
147.69823	52.73274
147.00484	52.74924
146.3114	52.75283
145.52983	52.74682
144.96709	52.74933
144.27392	52.76506
143.57995	52.77228
142.88505	52.77882
142.10175	52.82191
141.49285	52.8638
140.79729	52.8824
140.10348	52.86723
139.40675	52.83573
138.71158	52.80215
138.01703	52.76186
137.32254	52.71691
136.62748	52.67875
135.93153	52.65607
135.19673	52.63825
134.50585	52.61604
133.81265	52.60543
133.11766	52.63199
132.33335	52.68854
131.76866	52.7242
131.07108	52.74545
130.28681	52.72555
129.59176	52.67153
128.89801	52.60269
128.29092	52.5345
127.5977	52.45332
126.90304	52.38271
126.12114	52.32217
125.51319	52.29376
124.77632	52.31285
124.08341	52.38646
123.38967	52.45765
122.693	52.50095
121.99482	52.54234
121.30037	52.58892
120.60745	52.62439
119.91142	52.62894
119.21604	52.60437
118.52049	52.58866
117.82653	52.58766
117.13352	52.55908
116.48296	52.52163
115.78729	52.5241
115.09328	52.56388
114.40085	52.61619
113.70824	52.6783
113.01242	52.75826
112.31654	52.85867
111.57623	52.94856
110.79227	52.97445
110.09618	52.95452
109.40107	52.91521
108.79331	52.86663
108.09873	52.80406
107.31555	52.765
106.62041	52.77196
106.05755	52.7766
105.36572	52.74828
104.67384	52.71617
103.98048	52.72707
103.28392	52.76071
102.58769	52.77942
101.8074	52.77592
101.19784	52.76863
100.50138	52.76454
99.80564	52.73612
99.11345	52.65514
98.33216	52.5411
97.72312	52.4853
96.98473	52.4697
96.29196	52.46803
95.59769	52.44911
94.90291	52.4281
94.25171	52.42603
93.55704	52.43828
92.86073	52.45992
92.16394	52.50332
91.46984	52.55651
90.73192	52.58279
90.03531	52.56531
89.33906	52.54039
88.64489	52.53916
87.99524	52.54538
87.30259	52.54948
86.6084	52.56949
85.91426	52.59415
85.22061	52.59473
84.52574	52.57475
83.83129	52.56595
83.13698	52.59534
82.35303	52.65297
81.65888	52.68252
80.96405	52.70211
80.35524	52.74205
79.65967	52.8047
78.96457	52.84956
78.2694	52.87417
77.57536	52.89727
76.88233	52.91491
76.1899	52.90962
75.49593	52.87878
74.79934	52.83623
74.10345	52.80222
73.40783	52.78898
72.71248	52.77711
72.01666	52.75729
71.32244	52.76203
70.5834	52.80368
69.80249	52.8288
69.19507	52.81485
68.50164	52.77116
67.80888	52.71111
67.11529	52.65024
66.42103	52.59724
65.63749	52.53471
65.02731	52.48499
64.33108	52.43571
63.54929	52.40548
62.85415	52.43587
62.28842	52.49885
61.59345	52.57807
60.90039	52.64053
60.20681	52.68886
59.42741	52.6962
58.73178	52.67954
58.03702	52.67456
57.43133	52.65733
56.73757	52.61728
56.0398	52.5882
55.3436	52.55004
54.64772	52.49067
53.94988	52.47221
53.2551	52.5209
52.56363	52.59606
51.86991	52.65701
51.1768	52.69937
50.4823	52.73913
49.70106	52.78026
49.00747	52.79189
48.39999	52.78077
47.66159	52.76047
46.8806	52.74043
46.27273	52.71392
45.57657	52.68157
44.79217	52.67977
44.09529	52.71726
43.48888	52.75818
42.83928	52.79409
42.14501	52.83352
41.45013	52.88344
40.75517	52.93221
40.06176	52.95089
39.36887	52.91428
38.6743	52.84566
37.97991	52.77639
37.28508	52.69217
36.54428	52.59529
35.8919	52.55793
35.19566	52.57846
34.41395	52.60389
33.71857	52.60277
33.11074	52.60355
32.41709	52.62711
31.7236	52.67491
31.03096	52.70608
30.33777	52.7078
29.59874	52.71015
28.90431	52.70651
28.2101	52.66489
27.55559	52.61687
26.85883	52.60523
26.16609	52.62368
25.47095	52.65193
24.77553	52.66977
24.08117	52.66175
23.38595	52.64854
22.69276	52.65987
22.00065	52.66957
21.30582	52.66943
20.56801	52.68201
19.78863	52.6909
19.18126	52.67966
18.48459	52.66588
17.78651	52.67993
17.00485	52.68621
16.3095	52.67834
15.61333	52.67628
15.00895	52.64509
14.31558	52.62394
13.62148	52.59206
12.92967	52.54077
12.27805	52.53006
11.58534	52.57216
10.89314	52.6226
10.20014	52.64239
9.50692	52.64335
8.81268	52.62757
8.1169	52.63882
7.42366	52.65516
6.68638	52.65838
5.99007	52.6211
5.29467	52.58482
4.6008	52.55651
3.90674	52.50522
3.21363	52.45335
2.52415	52.44452
1.83571	52.43857
1.06123	52.41018
228.75341	52.36914
228.15193	52.39056
227.46139	52.41241
226.77007	52.43273
226.07616	52.4644
225.38127	52.50663
224.68865	52.55074
223.99569	52.58425
223.30328	52.6009
222.61103	52.60851
221.83173	52.6187
221.22454	52.62283
220.53079	52.62678
219.83775	52.63412
219.14562	52.6393
218.45104	52.64647
217.75383	52.64415
216.97115	52.60554
216.27622	52.57259
215.58113	52.56928
214.97486	52.57287
214.23631	52.56876
213.54177	52.57852
212.8479	52.61862
212.19526	52.66374
211.49955	52.69542
210.80455	52.71113
210.11142	52.72073
209.41798	52.71834
208.72373	52.69566
208.02784	52.65169
207.32987	52.59169
206.63318	52.53837
205.93794	52.51391
205.24504	52.51894
204.4662	52.56459
203.85728	52.62256
203.16227	52.66882
202.46908	52.69577
201.77299	52.71104
201.03442	52.71481
200.25689	52.71348
199.56413	52.69913
198.95506	52.66394
198.25839	52.6101
197.56178	52.54897
196.7772	52.4702
196.16837	52.44134
195.47522	52.48903
194.78146	52.59979
194.08947	52.70811
193.30907	52.79214
192.61414	52.84119
192.04905	52.84931
191.35413	52.80508
190.57343	52.71846
189.96484	52.65201
189.26819	52.59119
188.57362	52.55674
187.79095	52.52838
187.09469	52.50527
186.48794	52.50361
185.79363	52.53176
185.10022	52.57103
184.40499	52.60612
183.70911	52.63192
183.01582	52.64259
182.32312	52.64198
181.58554	52.63784
180.89112	52.63082
180.11015	52.62
179.50142	52.60555
178.80601	52.58256
178.10987	52.57679
177.41255	52.60506
176.54464	52.64416
176.0247	52.65516
175.33151	52.66781
174.55033	52.69772
173.85621	52.72057
173.29283	52.725
172.59877	52.72053
171.90406	52.7193
171.2082	52.71277
170.42593	52.67038
169.82071	52.61394
169.07966	52.54662
168.29463	52.52074
167.60006	52.53596
166.90536	52.55231
166.29694	52.55934
165.60287	52.58833
164.90994	52.64939
164.12975	52.71348
163.43595	52.7328
162.74323	52.71937
162.13733	52.70068
161.44177	52.68382
160.74379	52.67869
160.04423	52.68806
159.34746	52.70314
158.65305	52.69803
157.961	52.67343
157.26585	52.65839
156.57076	52.64017
155.87724	52.59607
155.09788	52.54368
154.4044	52.52112
153.71037	52.52456
153.10357	52.5461
152.4102	52.57821
151.71434	52.6002
151.01518	52.61466
150.31686	52.62299
149.61987	52.62054
148.83626	52.61769
148.14564	52.63025
147.4542	52.64628
146.84608	52.64545
146.15075	52.61643
145.45781	52.5837
144.76566	52.5749
144.11577	52.58133
143.42229	52.59103
142.72773	52.62318
142.0297	52.69564
141.24485	52.78059
140.54884	52.81538
139.6787	52.79953
139.2456	52.77767
138.50761	52.7301
137.81236	52.68735
137.11776	52.65139
136.3372	52.61412
135.7729	52.58678
135.07992	52.55952
134.30124	52.541
133.60784	52.54135
133.00067	52.56638
132.30481	52.62981
131.60817	52.70509
130.86807	52.76283
130.16987	52.78435
129.47441	52.77157
128.78068	52.72261
128.08688	52.65197
127.39319	52.5961
126.61256	52.57023
125.91965	52.54107
125.35618	52.50899
124.66134	52.49937
123.96667	52.54418
123.27307	52.59769
122.57757	52.62429
121.88072	52.63106
121.18405	52.64132
120.48831	52.66117
119.7945	52.6694
119.09864	52.6578
118.40284	52.65021
117.62304	52.64661
116.92962	52.61593
116.27859	52.56171
115.58387	52.51493
114.80389	52.50137
114.19815	52.52811
113.50327	52.59277
112.80769	52.65523
112.11195	52.69474
111.41455	52.73175
110.71831	52.77428
110.02618	52.77904
109.33115	52.72196
108.54869	52.64424
107.85346	52.6081
106.98583	52.62008
106.46451	52.65614
105.77076	52.70328
105.07894	52.70933
104.47283	52.69131
103.77743	52.69172
103.08189	52.71535
102.42981	52.7245
101.73267	52.71281
100.94973	52.70231
100.25492	52.70502
99.55993	52.69909
98.95286	52.67446
98.25689	52.65126
97.5619	52.65966
96.86906	52.66632
96.17643	52.64187
95.39588	52.61031
94.78701	52.60532
94.09158	52.60887
93.3968	52.6056
92.61497	52.60047
92.00563	52.61436
91.30928	52.64901
90.61602	52.66313
89.87503	52.64694
89.17725	52.65584
88.52609	52.68364
87.83452	52.68591
87.14297	52.65724
86.44982	52.63876
85.75635	52.6353
85.06202	52.62631
84.36658	52.606
83.67056	52.59116
82.97685	52.60085
82.28176	52.63602
81.58638	52.66795
80.80459	52.67678
80.19475	52.68253
79.49808	52.70157
78.80383	52.7111
78.11053	52.70138
77.37386	52.69684
76.59386	52.71837
75.90031	52.72972
75.2915	52.70547
74.59548	52.64479
73.90028	52.59439
73.20493	52.58948
72.51016	52.61461
71.8161	52.65624
71.11951	52.71951
70.424	52.78908
69.72849	52.82679
69.03277	52.82561
68.33844	52.79924
67.55906	52.75159
66.86706	52.69538
66.26173	52.64321
65.56546	52.60542
64.91257	52.59289
64.21806	52.57008
63.52391	52.53549
62.828	52.53489
62.13124	52.57483
61.4354	52.61724
60.74058	52.6453
59.95925	52.68769
59.26556	52.74305
58.65813	52.78249
57.96499	52.78515
57.27283	52.74783
56.57792	52.69917
55.79387	52.65481
55.14133	52.60012
54.44412	52.53203
53.74539	52.51395
52.96473	52.57794
52.40462	52.64561
51.71105	52.71293
50.93054	52.76129
50.32273	52.78892
49.58476	52.80952
48.89065	52.79822
48.19595	52.75945
47.50075	52.72617
46.80605	52.70776
46.02427	52.65327
45.41638	52.5865
44.71925	52.54578
44.02346	52.5644
43.32974	52.60029
42.63598	52.63181
41.94144	52.67336
41.16006	52.72958
40.46618	52.7708
39.85937	52.79949
39.20886	52.82296
38.51435	52.83125
37.82069	52.8088
37.03875	52.75505
36.42804	52.72382
35.73147	52.7258
35.03702	52.72967
34.34219	52.68591
33.64682	52.62643
32.95261	52.59999
32.26015	52.59777
31.56598	52.607
30.87218	52.63324
30.17739	52.68789
29.48181	52.75214
28.78744	52.77401
28.09318	52.73131
27.39657	52.66126
26.69966	52.61513
26.00326	52.5968
25.30793	52.59808
24.61427	52.61205
23.92099	52.63278
23.22494	52.64843
22.53166	52.69641
21.84137	52.72412
21.1027	52.72043
20.32192	52.71232
19.62989	52.69332
18.93503	52.67224
18.2378	52.67972
17.62722	52.69315
16.93162	52.70334
16.23699	52.69608
15.54111	52.68667
14.84736	52.6617
14.19961	52.62065
13.50498	52.58759
12.72642	52.53432
12.03144	52.52243
11.33813	52.54545
10.73194	52.56877
10.03894	52.5846
9.34551	52.58622
8.65164	52.61041
7.96007	52.67017
7.22047	52.65043
6.43738	52.61941
5.74292	52.60785
5.04969	52.59935
4.35625	52.57446
3.74968	52.53712
3.05701	52.48941
2.36712	52.47341
1.67738	52.44035
0.98846	52.40087
229.06649	52.35806
228.55186	52.38158
227.94959	52.40878
227.2589	52.42963
226.61139	52.44313
225.91716	52.46628
225.13601	52.50187
224.44413	52.53434
223.83821	52.55937
223.14516	52.58492
222.45188	52.6101
221.75725	52.62964
221.06258	52.64011
220.32512	52.6535
219.54539	52.67113
218.93891	52.67786
218.24539	52.66488
217.54983	52.62211
216.76879	52.56157
216.16363	52.52353
215.4675	52.51197
214.77254	52.52622
214.07741	52.56662
213.38187	52.63761
212.59948	52.71443
211.90396	52.73686
211.29626	52.72057
210.60101	52.70004
209.90703	52.69304
209.21529	52.6914
208.52151	52.67227
207.73867	52.62077
207.04205	52.56741
206.34639	52.53613
205.65277	52.52862
204.95894	52.5334
204.3504	52.54875
203.65443	52.58753
202.95973	52.62912
202.26571	52.65335
201.57149	52.67574
200.78908	52.69811
200.097	52.70136
199.49132	52.6858
198.79439	52.65047
198.10002	52.61758
197.3187	52.58315
196.62126	52.53213
195.92593	52.50519
195.31806	52.53821
194.6233	52.61341
193.92929	52.67271
193.23555	52.70394
192.58591	52.72553
191.8918	52.7356
191.10943	52.71121
190.41519	52.68123
189.80604	52.6656
189.10997	52.64923
188.41758	52.62126
187.63565	52.57723
186.93892	52.54036
186.244	52.53475
185.63523	52.5609
184.94078	52.60139
184.24602	52.63111
183.55099	52.65393
182.81446	52.67043
182.12187	52.67461
181.42843	52.67457
180.73276	52.67145
179.94953	52.65701
179.3409	52.63324
178.68928	52.60371
177.99225	52.59933
177.29478	52.6302
176.6007	52.64862
175.90839	52.63926
175.2156	52.63658
174.52056	52.65442
173.82612	52.6723
173.13235	52.67478
172.4384	52.66836
171.74518	52.66216
171.04896	52.64011
170.266	52.58152
169.65567	52.53837
168.95805	52.52816
168.264	52.5566
167.57055	52.58561
166.87805	52.58886
166.13749	52.58824
165.35689	52.62276
164.66431	52.66506
164.0578	52.69316
163.36364	52.70604
162.71355	52.69422
162.02037	52.66369
161.32369	52.63196
160.62371	52.61113
159.92758	52.61977
159.23276	52.65595
158.53812	52.6801
157.84497	52.67955
157.15104	52.66379
156.41052	52.62767
155.71651	52.58364
155.02418	52.56044
154.33132	52.56451
153.55089	52.5946
152.85856	52.63508
152.16495	52.66885
151.46659	52.69439
150.85353	52.72384
150.20117	52.75062
149.50543	52.74674
148.72284	52.70664
148.02979	52.67715
147.33712	52.67006
146.46887	52.6608
146.03527	52.64274
145.34134	52.60002
144.64855	52.57099
143.91183	52.56772
143.21817	52.57748
142.52382	52.61034
141.73908	52.6902
141.04094	52.75051
140.43038	52.7593
139.73333	52.73125
139.03938	52.69218
138.34517	52.64229
137.65168	52.58282
136.95972	52.53368
136.1773	52.50443
135.482	52.48987
134.91929	52.47822
134.228	52.46606
133.44852	52.48122
132.84103	52.52984
132.14372	52.61094
131.44621	52.6896
130.74851	52.74053
130.05099	52.75554
129.35713	52.75051
128.663	52.74262
127.88387	52.70625
127.19093	52.64344
126.49576	52.5896
125.84457	52.54522
125.15109	52.49385
124.45766	52.48434
123.76403	52.5416
123.06977	52.60853
122.28527	52.64765
121.67482	52.67456
120.97929	52.72522
120.28381	52.77836
119.63498	52.79656
118.9387	52.77546
118.15643	52.75412
117.46349	52.73725
116.85689	52.69761
116.16282	52.62913
115.46705	52.58288
114.77347	52.57216
114.08111	52.57631
113.38772	52.59236
112.6906	52.63146
111.99328	52.68323
111.29689	52.71648
110.60137	52.72553
109.90801	52.72815
109.21148	52.72506
108.51805	52.68896
107.82395	52.63416
107.12851	52.61752
106.4336	52.64611
105.74095	52.65609
105.04904	52.6168
104.3558	52.57093
103.66106	52.56939
102.8771	52.59932
102.18067	52.60786
101.48403	52.60471
100.78818	52.61403
100.18101	52.63672
99.44199	52.65273
98.66201	52.62435
97.96746	52.59627
97.36005	52.59916
96.66644	52.62098
95.97361	52.63203
95.27959	52.62383
94.5857	52.61011
93.8907	52.60681
93.2406	52.61932
92.54448	52.64094
91.75971	52.68157
91.06493	52.72696
90.36984	52.74224
89.67298	52.72579
88.97616	52.71521
88.28199	52.71612
87.58988	52.70591
86.9838	52.68269
86.2476	52.66702
85.5542	52.67578
84.85802	52.67962
84.16369	52.66298
83.51352	52.65165
82.81676	52.67126
82.11951	52.69685
81.42493	52.69072
80.7282	52.67027
80.0321	52.67982
79.25151	52.70291
78.55766	52.69369
77.95024	52.68096
77.25609	52.68847
76.56366	52.70759
75.87053	52.70979
75.17668	52.68175
74.43818	52.62885
73.74213	52.59352
73.04676	52.58726
72.35099	52.59954
71.65308	52.63477
70.95668	52.69487
70.17703	52.74162
69.48239	52.74115
68.78713	52.72457
68.22329	52.7108
67.53084	52.69272
66.75223	52.65835
66.05843	52.61277
65.44839	52.57632
64.75313	52.54353
64.01443	52.49816
63.31882	52.47773
62.62251	52.53029
61.92654	52.62717
61.23292	52.70432
60.53882	52.75683
59.75649	52.81565
59.06266	52.84934
58.19603	52.83902
57.6765	52.81025
56.98363	52.76241
56.28797	52.72609
55.59043	52.69686
54.89436	52.64091
54.19699	52.56964
53.32663	52.55039
52.89511	52.57586
52.20233	52.63284
51.50898	52.68717
50.72659	52.75954
50.03206	52.81732
49.33804	52.83321
48.77376	52.80813
48.07842	52.75813
47.38367	52.73285
46.6028	52.72122
45.99543	52.68568
45.25681	52.6247
44.5586	52.58545
43.86211	52.5672
43.16854	52.56664
42.4752	52.59356
41.78137	52.65171
41.08662	52.72344
40.39346	52.77859
39.69982	52.79713
38.91652	52.7948
38.2218	52.78922
37.61588	52.76062
36.92038	52.69526
36.22502	52.63778
35.44061	52.62863
34.83137	52.63575
34.13577	52.62891
33.44208	52.6038
32.74918	52.59218
32.05556	52.62686
31.36196	52.67123
30.66857	52.69892
29.97279	52.73649
29.19153	52.77508
28.58581	52.76322
27.89089	52.71242
27.19276	52.67442
26.49493	52.68209
25.7999	52.71426
25.15172	52.71857
24.45621	52.69387
23.75933	52.68367
23.06677	52.69301
22.28875	52.70417
21.68123	52.70361
20.94159	52.70973
20.2491	52.69987
19.55642	52.67706
18.86086	52.65923
18.16228	52.6831
17.37982	52.71142
16.68488	52.70676
15.81506	52.69469
15.29523	52.67142
14.69067	52.63253
13.99472	52.61131
13.30323	52.56817
12.52221	52.53411
11.95819	52.54337
11.26502	52.56868
10.48451	52.56837
9.79094	52.56175
9.18401	52.56834
8.48952	52.5938
7.70731	52.58471
7.01007	52.54965
6.31483	52.53604
5.71088	52.57399
4.97598	52.58935
4.28254	52.56392
3.58899	52.51314
2.8107	52.47059
2.25013	52.45141
1.56112	52.42844
0.78662	52.38895
229.20881	52.35531
228.43732	52.38499
227.83436	52.4069
227.1448	52.42685
226.40977	52.44579
225.71566	52.47113
225.0217	52.50282
224.32826	52.53516
223.63526	52.56333
222.94264	52.5947
222.2497	52.62003
221.55617	52.63699
220.86277	52.64016
220.21251	52.63267
219.51919	52.63261
218.82601	52.62868
218.12979	52.63616
217.43265	52.62808
216.73758	52.59954
216.04251	52.58498
215.34692	52.58373
214.65517	52.57929
213.91675	52.58906
213.1351	52.63812
212.4388	52.68324
211.8308	52.69111
211.13706	52.66652
210.4429	52.64226
209.75001	52.63351
209.05719	52.62752
208.36336	52.61398
207.66469	52.59175
206.96802	52.56341
206.27528	52.55399
205.5806	52.56134
204.88529	52.5857
204.10199	52.64662
203.49415	52.71642
202.8005	52.78562
202.10593	52.81752
201.41021	52.81808
200.71589	52.80834
200.02347	52.78459
199.3299	52.73853
198.63511	52.68978
197.93764	52.64378
197.06623	52.56057
196.37217	52.49171
195.85252	52.46418
195.15717	52.48725
194.46257	52.56087
193.76948	52.64012
193.07477	52.69412
192.42376	52.72784
191.72923	52.74498
190.94875	52.72076
190.25586	52.66949
189.64751	52.62166
188.95018	52.57411
188.25583	52.5405
187.51553	52.51678
186.73196	52.49448
186.03742	52.49932
185.34434	52.53986
184.65144	52.59941
183.95667	52.65745
183.34818	52.69783
182.65425	52.72204
181.96121	52.71504
181.26787	52.67973
180.5728	52.63351
179.79023	52.58476
179.22642	52.5486
178.52968	52.50611
177.74514	52.49048
177.04912	52.49606
176.35478	52.49018
175.66086	52.49329
174.96791	52.54631
174.27359	52.63361
173.57985	52.70454
172.92908	52.73741
172.23427	52.7566
171.54083	52.77822
170.84506	52.78679
170.06244	52.75569
169.36859	52.71827
168.67268	52.71337
167.80318	52.73092
167.28195	52.72262
166.67378	52.68824
165.97838	52.64938
165.28457	52.65204
164.59105	52.68502
163.89755	52.70824
163.24617	52.70397
162.55185	52.68056
161.77216	52.64428
161.16486	52.61053
160.46669	52.57343
159.76903	52.55948
159.07296	52.57248
158.37716	52.58929
157.68534	52.60147
156.94568	52.61561
156.25116	52.60306
155.55873	52.5662
154.86541	52.54652
154.17251	52.56458
153.47849	52.59662
152.78523	52.6197
152.09119	52.62389
151.39408	52.61736
150.60708	52.61447
149.90926	52.60718
149.21317	52.59054
148.60583	52.57916
147.95682	52.57632
147.26211	52.56861
146.48165	52.53753
145.87335	52.50365
145.17964	52.48345
144.44344	52.5045
143.7505	52.5371
143.05699	52.56579
142.36144	52.62445
141.6656	52.71663
140.97037	52.79606
140.31841	52.83174
139.62058	52.84371
138.83884	52.84438
138.14532	52.82451
137.5379	52.78215
136.84436	52.71523
136.14949	52.66016
135.45495	52.62933
134.67617	52.61474
133.98325	52.6203
133.28797	52.65614
132.67848	52.70713
131.98288	52.75792
131.28623	52.78371
130.58822	52.78766
129.71672	52.76349
129.19784	52.73255
128.45998	52.67094
127.76621	52.60657
127.07261	52.5539
126.37875	52.50834
125.68512	52.45754
124.99165	52.42635
124.29858	52.45242
123.60548	52.52284
122.91058	52.58788
122.21303	52.62273
121.5156	52.64386
120.82004	52.66349
120.16911	52.6678
119.47425	52.64217
118.6916	52.59731
117.99708	52.56512
117.30333	52.52189
116.60917	52.46304
116.00094	52.43427
115.30543	52.46263
114.61248	52.53428
113.92037	52.60978
113.13979	52.67807
112.53053	52.71953
111.8334	52.76191
111.13656	52.79406
110.44073	52.80296
109.74667	52.78853
108.96508	52.75173
108.27234	52.69565
107.57867	52.64067
106.88315	52.62227
106.27499	52.63754
105.53842	52.66211
104.84587	52.67091
104.15222	52.68433
103.45634	52.72102
102.67282	52.76642
101.97663	52.78155
101.282	52.78204
100.71819	52.78904
100.02112	52.8005
99.32547	52.77244
98.63083	52.69758
97.93479	52.6392
97.19627	52.61987
96.50334	52.60501
95.81206	52.58822
95.11854	52.58314
94.4228	52.58666
93.72819	52.59144
93.03338	52.58655
92.33655	52.57282
91.64061	52.5742
90.94822	52.58764
90.29615	52.58609
89.59972	52.57252
88.90316	52.57063
88.20995	52.57364
87.51738	52.56426
86.6498	52.54779
86.1287	52.55233
85.3484	52.57493
84.74025	52.58184
84.04712	52.57206
83.30852	52.58278
82.61207	52.63292
81.9166	52.67996
81.22189	52.70344
80.52486	52.73132
79.82894	52.77898
79.04825	52.79729
78.4848	52.77133
77.79036	52.72944
77.00969	52.71054
76.40331	52.70833
75.71023	52.69065
75.01447	52.64371
74.31734	52.59862
73.62177	52.59143
72.92767	52.6106
72.23379	52.63386
71.49455	52.67778
70.7983	52.75291
70.01745	52.82035
69.40956	52.83374
68.71403	52.82826
68.02017	52.82535
67.32746	52.81586
66.6351	52.78961
65.94105	52.74953
65.2429	52.71278
64.54619	52.67529
63.85451	52.61804
63.20417	52.56912
62.50708	52.56983
61.72295	52.62429
61.11581	52.66566
60.42303	52.68372
59.72778	52.68297
58.98894	52.67955
58.2967	52.64823
57.60392	52.59122
56.90911	52.55288
56.21251	52.55257
55.42926	52.54563
54.73261	52.50986
54.03542	52.483
53.34213	52.50792
52.73537	52.56834
52.08397	52.64868
51.38934	52.72704
50.69601	52.79294
50.00209	52.847
49.26509	52.86811
48.57199	52.83001
47.87658	52.7754
47.18174	52.74405
46.48705	52.70771
45.83586	52.65601
45.13858	52.61916
44.44032	52.61594
43.74609	52.62354
43.0536	52.63295
42.35994	52.65262
41.57768	52.68872
40.8826	52.72088
40.23367	52.73459
39.54074	52.73892
38.8454	52.76138
38.15089	52.77836
37.45717	52.74776
36.67265	52.6971
36.0617	52.70172
35.3648	52.74414
34.67007	52.76712
33.97753	52.74253
33.32689	52.71333
32.63283	52.71947
31.8523	52.764
31.24599	52.77979
30.55252	52.75912
29.81369	52.74676
29.11971	52.74232
28.42653	52.69697
27.72869	52.63536
27.03039	52.61448
26.33426	52.61852
25.63831	52.61386
24.94267	52.59943
24.29338	52.57868
23.59882	52.56727
22.90619	52.58195
22.21486	52.60518
21.52025	52.64086
20.82476	52.68164
20.08925	52.70122
19.39679	52.69131
18.70187	52.68029
18.00432	52.68979
17.30667	52.71087
16.61269	52.70146
15.9171	52.68253
15.2214	52.67777
14.53228	52.63755
13.87955	52.62441
13.18751	52.58107
12.40692	52.54555
11.79953	52.55442
11.0629	52.57919
10.36924	52.58357
9.67579	52.58276
8.98128	52.57889
8.19815	52.56723
7.50144	52.54517
6.8059	52.53469
6.11513	52.57937
5.55412	52.61127
4.86098	52.60513
4.07996	52.55746
3.38622	52.49657
2.69544	52.47164
2.09215	52.45648
1.4035	52.43782
0.71528	52.40538
229.0071	52.35948
228.31984	52.3941
227.63048	52.42184
226.85374	52.44342
226.29212	52.46745
225.59826	52.50989
224.81633	52.56051
224.1235	52.58891
223.43109	52.60098
222.73858	52.60935
222.04609	52.6175
221.43993	52.62112
220.74736	52.6168
220.05371	52.61071
219.36107	52.60929
218.66697	52.60657
217.97078	52.60493
217.18745	52.59617
216.49156	52.59557
215.62179	52.62193
215.10238	52.63848
214.40949	52.64503
213.71325	52.65359
213.01899	52.67799
212.32394	52.70387
211.62946	52.69842
211.02313	52.65904
210.3297	52.61986
209.63532	52.59367
208.94163	52.57912
208.24674	52.5751
207.54896	52.57624
206.76405	52.56927
206.06942	52.57134
205.37644	52.5781
204.77021	52.5767
204.03056	52.57649
203.24686	52.59071
202.55348	52.61368
201.86079	52.65495
200.99319	52.70367
200.47308	52.71663
199.7799	52.71488
199.17055	52.69622
198.47507	52.65956
197.82324	52.61935
197.12605	52.57322
196.4296	52.53914
195.73488	52.55724
195.03985	52.63593
194.34654	52.73275
193.6534	52.79821
192.95775	52.82163
192.26318	52.82478
191.5249	52.80247
190.83222	52.73789
190.05329	52.64418
189.44492	52.57562
188.74714	52.50855
188.05013	52.46796
187.35225	52.45737
186.65573	52.46807
186.00824	52.4987
185.31518	52.55109
184.62148	52.61077
183.92714	52.68122
183.23195	52.75926
182.45079	52.81463
181.7568	52.80066
181.06409	52.73523
180.45622	52.6655
179.759	52.59697
179.06261	52.53063
178.32249	52.47328
177.53885	52.47727
176.84432	52.50804
176.15124	52.5122
175.4591	52.50409
174.76552	52.52129
174.07085	52.56759
173.37626	52.61625
172.81252	52.64872
172.11739	52.67756
171.33649	52.68344
170.72816	52.65718
170.03205	52.60669
169.29223	52.56405
168.59451	52.55941
167.89934	52.58892
167.20599	52.62339
166.51101	52.64217
165.81731	52.67308
165.1244	52.72581
164.43111	52.7766
163.73756	52.80516
163.08656	52.81903
162.39166	52.83153
161.61206	52.82274
161.0046	52.77953
160.30694	52.70673
159.61019	52.6613
158.82641	52.65346
158.13117	52.64718
157.4365	52.63214
156.82762	52.61576
156.13323	52.58821
155.44077	52.56105
154.74832	52.55875
154.05445	52.58544
153.35997	52.62153
152.66717	52.64128
151.97378	52.63519
151.27734	52.6276
150.581	52.63143
149.83907	52.61902
149.05511	52.59213
148.36016	52.5941
147.75199	52.60611
147.05854	52.60421
146.36673	52.58107
145.67226	52.5415
144.97917	52.50139
144.32906	52.48602
143.63548	52.49
142.94115	52.49385
142.24475	52.51649
141.54732	52.5665
140.76435	52.60969
140.15559	52.62468
139.45977	52.64277
138.76547	52.66348
138.073	52.67473
137.37806	52.66664
136.59503	52.63882
135.9871	52.61672
135.29464	52.59176
134.60288	52.57338
133.82275	52.59803
133.12806	52.67735
132.51902	52.76067
131.82223	52.83433
131.12806	52.88038
130.38688	52.89287
129.60449	52.84988
128.90959	52.7925
128.21348	52.74461
127.51911	52.70723
126.82549	52.66964
126.13174	52.62695
125.43726	52.59402
124.74454	52.60957
123.8781	52.69916
123.44472	52.7394
122.75044	52.75881
122.0556	52.7481
121.35929	52.74779
120.48829	52.72836
119.79233	52.67853
119.09632	52.62028
118.5746	52.58165
117.79386	52.53282
117.10009	52.48591
116.49384	52.44813
115.80003	52.432
115.10587	52.45445
114.41266	52.49556
113.71921	52.53434
113.0241	52.57142
112.24128	52.62362
111.54461	52.66407
110.84882	52.67315
110.15267	52.64431
109.54332	52.6027
108.84807	52.5543
108.15332	52.50779
107.45885	52.48008
106.59119	52.51552
106.07131	52.56564
105.37862	52.62833
104.68657	52.66675
103.99264	52.69951
103.29727	52.73861
102.64495	52.77753
101.9479	52.80635
101.25237	52.80372
100.55829	52.77332
99.86276	52.73796
99.16755	52.70016
98.47251	52.66446
97.77633	52.65564
97.08232	52.6762
96.38955	52.69533
95.69694	52.70319
95.00254	52.7221
94.21988	52.76023
93.61371	52.78614
92.87601	52.80261
92.17998	52.79844
91.48306	52.77898
90.7877	52.75097
90.09145	52.71482
89.39483	52.68455
88.69884	52.67038
88.00566	52.65645
87.3135	52.62294
86.62035	52.58503
85.92729	52.5657
85.23318	52.55677
84.53706	52.53411
83.84136	52.49425
83.1894	52.46814
82.49294	52.47551
81.79875	52.49763
81.06207	52.51374
80.36488	52.55001
79.58193	52.62772
78.88807	52.67484
78.19436	52.67786
77.50003	52.67004
76.80592	52.67399
76.19897	52.66792
75.50525	52.62636
74.80986	52.56507
74.15896	52.53313
73.46377	52.54866
72.76914	52.57994
72.07427	52.61201
71.37749	52.67252
70.68187	52.74718
69.98869	52.78712
69.29436	52.78502
68.59889	52.77098
67.86096	52.75118
67.08109	52.7273
66.47458	52.71586
65.77947	52.71329
65.08222	52.71393
64.30047	52.69118
63.60938	52.65164
62.91394	52.63501
62.21771	52.67136
61.60786	52.7375
60.9135	52.80732
60.13318	52.84209
59.56811	52.8546
58.87295	52.86327
58.09322	52.82874
57.39996	52.76241
56.79253	52.70977
56.09637	52.67298
55.39997	52.63352
54.70382	52.56068
54.00648	52.48344
53.31189	52.4682
52.5757	52.51857
51.88102	52.57853
51.10006	52.63094
50.40588	52.66766
49.53826	52.69516
49.01806	52.69113
48.45436	52.66858
47.75961	52.64115
47.06481	52.63797
46.3705	52.62758
45.67722	52.60277
44.93442	52.60731
44.23755	52.6411
43.54389	52.66852
42.85022	52.69012
42.15529	52.71762
41.46125	52.74385
40.68082	52.76434
40.11829	52.76639
39.42496	52.74723
38.64302	52.71887
38.03542	52.69443
37.34006	52.65353
36.64252	52.62657
35.85783	52.65104
35.1619	52.68665
34.55344	52.69936
33.86047	52.6966
33.12275	52.70383
32.42991	52.73033
31.73638	52.77147
31.04332	52.7897
30.34967	52.78912
29.69765	52.80921
29.00333	52.82917
28.22313	52.79167
27.61353	52.74269
26.91535	52.71669
26.21953	52.71358
25.52719	52.68883
24.74323	52.65122
24.13336	52.64025
23.4397	52.62934
22.74716	52.62133
22.05479	52.62251
21.36033	52.63409
20.62176	52.65273
19.92923	52.65856
19.2357	52.64363
18.53809	52.63102
17.83987	52.64694
17.14624	52.64948
16.45731	52.60926
15.76036	52.61048
15.06523	52.60674
14.37016	52.59171
13.67579	52.5611
12.98343	52.52422
12.28932	52.5235
11.63984	52.56406
10.94743	52.60946
10.25389	52.61369
9.55954	52.58515
8.8651	52.56983
8.16985	52.57131
7.38677	52.55931
6.69109	52.54619
5.99705	52.54414
5.30603	52.57512
4.69759	52.53314
4.00688	52.54006
3.31359	52.48727
2.62326	52.46855
1.93411	52.45589
1.24554	52.43463
