# Supplementary material for: Influence of inner meshing profile on noise of hybrid electric vehicles coupler chain based on vibration analysis
Source: Sci Rep. 2025 Jul 1;15:22071. doi: 10.1038/s41598-025-05168-w (PMC12217012; doi:10.1038/s41598-025-05168-w)
Supplement: Supplementary file 4 — Supplementary Information 4. [file 41598_2025_5168_MOESM4_ESM.csv]

Relative RMS value of v at different speeds(Data corresponding to Fig.25(a))
Input speed	Relative RMS value of v
	Base type chain	Compound type chain
rpm	mm/s	mm/s
500	79.826	70.596
1000	135.56	127.57
1500	186.093	204.565
2000	285.449	229.879
2500	308.081	233.495
3000	332.863	316.02
3500	318.039	340.584
4000	398.366	379.021
4500	397.2	408.633
5000	486.062	465.836
5500	527.76	491.724
6000	648.206	550.427
