# Supplementary material for: Influence of inner meshing profile on noise of hybrid electric vehicles coupler chain based on vibration analysis
Source: Sci Rep. 2025 Jul 1;15:22071. doi: 10.1038/s41598-025-05168-w (PMC12217012; doi:10.1038/s41598-025-05168-w)
Supplement: Supplementary file 5 — Supplementary Information 5. [file 41598_2025_5168_MOESM5_ESM.csv]

Velocity of base type chain at 500 rpm(Data corresponding to Fig.25(b))
t	v
s	mm/s
0.66001	2738.0274
0.66027	2737.8826
0.66052	2738.1221
0.66078	2737.712
0.661	2737.8231
0.66126	2738.0729
0.66152	2738.5672
0.6618	2738.7523
0.662	2738.5963
0.66226	2738.0034
0.66255	2738.0998
0.66277	2738.1432
0.66301	2738.3074
0.66327	2738.2492
0.66352	2738.1375
0.66378	2737.8245
0.664	2737.6213
0.66428	2737.9877
0.6645	2737.7985
0.66476	2737.6013
0.66503	2738.3055
0.66525	2737.9961
0.6655	2737.8697
0.66576	2738.1021
0.66601	2738.185
0.66625	2738.204
0.66651	2738.3386
0.66676	2738.3355
0.66702	2737.8769
0.66728	2737.6205
0.66751	2737.7401
0.66776	2737.7363
0.66802	2737.641
0.66826	2738.3136
0.66852	2738.6313
0.66877	2738.5748
0.669	2737.4024
0.66928	2738.5024
0.6695	2738.787
0.66976	2738.8167
0.67003	2738.4099
0.67025	2737.0174
0.67051	2736.9136
0.67076	2737.4597
0.671	2737.6622
0.67126	2737.9235
0.67152	2737.546
0.67176	2738.1701
0.67201	2738.5902
0.67225	2738.2603
0.67251	2739.7706
0.6728	2739.4872
0.673	2739.0657
0.67326	2737.1545
0.6735	2738.8252
0.67376	2740.0257
0.67401	2740.2165
0.67427	2740.8054
0.67452	2740.6283
0.67478	2739.9199
0.675	2739.3745
0.67526	2738.3132
0.67552	2737.2424
0.67576	2737.2932
0.67602	2739.9471
0.67631	2739.9777
0.6765	2740.5563
0.67677	2740.8175
0.67703	2740.0891
0.67728	2739.9073
0.67751	2740.5489
0.67776	2740.6293
0.67801	2740.4977
0.6783	2739.1863
0.67851	2739.8126
0.67876	2741.3618
0.67905	2742.9583
0.67925	2745.177
0.67952	2741.1594
0.67978	2739.7674
0.68	2737.513
0.68028	2740.0172
0.6805	2740.8423
0.68076	2740.8907
0.68101	2741.5206
0.68126	2741.3844
0.68152	2740.8301
0.6818	2739.7619
0.68201	2738.379
0.68227	2736.1535
0.68252	2735.2197
0.68278	2735.6174
0.683	2737.2024
0.68326	2739.1946
0.68352	2742.1692
0.68377	2741.355
0.68403	2739.8414
0.68425	2738.1145
0.68451	2738.0165
0.68476	2740.0856
0.68501	2739.5891
0.68527	2739.9369
0.68556	2742.011
0.68578	2745.5716
0.68604	2747.7125
0.68629	2747.8333
0.68655	2765.7724
0.68676	2793.6357
0.68701	2729.0257
0.68727	2742.1222
0.68752	2717.6639
0.68781	2731.491
0.688	2733.7686
0.68828	2742.7924
0.6885	2748.256
0.68876	2760.0599
0.68901	2767.163
0.68927	2768.8466
0.68952	2776.4038
0.68981	2780.3693
0.69	2777.1839
0.69026	2791.1744
0.6905	2754.7521
0.69079	2775.796
0.69104	2765.384
0.69127	2751.1598
0.6915	2761.0616
0.69177	2758.8205
0.69206	2762.5394
0.69225	2767.5597
0.69252	2776.0588
0.69281	2788.0524
0.693	2785.9604
0.69326	2780.6765
0.6935	2781.7972
0.69376	2790.1627
0.69401	2788.8806
0.69427	2778.336
0.69456	2778.7812
0.69478	2783.5984
0.695	2775.8189
0.69529	2772.2695
0.69552	2769.7904
0.69576	2769.1876
0.69601	2775.4243
0.69627	2782.4081
0.69652	2783.9383
0.69678	2781.5042
0.697	2783.8292
0.69726	2791.5615
0.69752	2797.524
0.69777	2792.8227
0.69803	2779.104
0.69825	2779.0101
0.6985	2781.4727
0.69876	2776.7139
0.69901	2773.8451
0.69925	2773.3701
0.69954	2771.7424
0.6998	2777.7358
0.70002	2780.4737
0.70028	2786.3409
0.7005	2790.1806
0.70077	2785.9065
0.70103	2783.9453
0.70125	2791.7277
0.70151	2783.6735
0.70176	2773.1045
0.70201	2775.8205
0.70227	2780.113
0.70251	2773.3497
0.70276	2774.2698
0.70302	2776.6683
0.70326	2777.3009
0.70352	2784.5607
0.70377	2789.2733
0.70401	2786.0646
0.70427	2784.2672
0.70452	2785.6431
0.70478	2785.9535
0.70501	2780.4972
0.70525	2783.9545
0.70551	2780.5962
0.70576	2784.7206
0.70602	2796.5909
0.70628	2792.6118
0.7065	2784.0797
0.70678	2776.9813
0.707	2778.1667
0.70726	2783.6765
0.70752	2795.9881
0.70777	2797.612
0.70803	2793.8365
0.70825	2787.9401
0.70851	2785.2283
0.70876	2781.0832
0.70905	2772.7173
0.70928	2770.2817
0.7095	2779.2941
0.70976	2781.0011
0.71001	2775.5619
0.71025	2778.865
0.71051	2780.7596
0.71076	2791.4828
0.711	2793.5582
0.71128	2788.5524
0.7115	2782.997
0.71176	2778.4824
0.71201	2783.5534
0.71227	2778.0382
0.71256	2778.979
0.71276	2777.4447
0.71302	2778.2888
0.71328	2785.4631
0.7135	2789.0404
0.71376	2781.4705
0.71401	2784.0603
0.71425	2783.4852
0.71451	2794.3888
0.71476	2784.4927
0.71502	2781.7396
0.71528	2781.6996
0.7155	2776.4148
0.71576	2774.8288
0.71601	2784.2588
0.71627	2785.6424
0.71652	2783.2836
0.71676	2793.4233
0.71701	2799.8807
0.7173	2786.9445
0.71751	2783.3285
0.71776	2785.4169
0.718	2786.0159
0.71826	2781.4353
0.71855	2780.2686
0.71877	2778.4077
0.71903	2775.6151
0.71925	2777.0961
0.71951	2781.1333
0.71978	2777.5224
0.72	2778.5324
0.72026	2778.8732
0.72052	2782.9761
0.72077	2784.1844
0.72103	2786.349
0.72125	2785.094
0.72152	2780.3666
0.72181	2783.5216
0.722	2783.006
0.72225	2779.6282
0.72251	2779.8317
0.72276	2786.0583
0.723	2789.9344
0.72326	2787.1586
0.72355	2776.1907
0.72377	2778.5513
0.72403	2792.4176
0.72425	2797.8919
0.72451	2796.2799
0.72478	2781.9917
0.725	2780.9774
0.72526	2774.0442
0.72552	2775.2197
0.72576	2777.9837
0.72602	2772.7429
0.72628	2775.4785
0.7265	2777.4647
0.72677	2782.9191
0.72703	2782.4148
0.72726	2784.5439
0.72752	2794.7669
0.72777	2810.7375
0.72801	2812.0851
0.72827	2794.5641
0.72852	2785.4943
0.72878	2782.1906
0.729	2777.3702
0.72928	2777.3189
0.7295	2775.783
0.72976	2776.0205
0.73001	2780.529
0.73027	2787.945
0.7305	2788.0289
0.73077	2781.2989
0.73103	2783.8373
0.73125	2785.5065
0.73152	2794.9965
0.73178	2794.9385
0.732	2779.7769
0.73226	2774.5399
0.73252	2775.3314
0.73276	2772.1706
0.73301	2781.2419
0.73325	2791.4335
0.73351	2797.064
0.73376	2788.1374
0.73402	2786.822
0.73431	2794.9704
0.7345	2788.1555
0.73476	2788.5703
0.73503	2792.2997
0.73525	2792.1913
0.73551	2784.2975
0.73576	2774.3271
0.73601	2775.1828
0.73627	2772.226
0.73652	2778.2979
0.73676	2777.8701
0.73702	2771.8921
0.73731	2776.4556
0.7375	2783.2817
0.73779	2784.4747
0.73804	2788.6134
0.73825	2793.123
0.73852	2786.6249
0.73878	2792.4476
0.73904	2802.2858
0.73926	2788.7615
0.7395	2779.698
0.73976	2771.6538
0.74004	2776.0505
0.74025	2770.85
0.74051	2772.6566
0.74078	2779.5334
0.741	2781.3013
0.74129	2787.181
0.74152	2790.8394
0.74177	2793.4017
0.74203	2782.129
0.74225	2784.8433
0.74251	2786.811
0.74276	2786.5367
0.74301	2776.8765
0.74327	2769.1244
0.74352	2771.8254
0.74376	2774.5137
0.74402	2784.1451
0.74431	2796.9758
0.7445	2792.5235
0.74476	2784.347
0.74501	2793.096
0.74525	2793.5178
0.74551	2783.1985
0.74576	2775.2355
0.74605	2785.5598
0.74626	2780.2893
0.74652	2773.046
0.74677	2770.14
0.74701	2771.3316
0.74727	2775.4391
0.74751	2769.5245
0.74776	2774.7289
0.74802	2788.2536
0.74828	2796.6247
0.7485	2798.9945
0.74877	2794.1663
0.74903	2781.4628
0.74925	2782.8098
0.74951	2790.8855
0.74976	2800.4353
0.75	2798.2658
0.75026	2786.1345
0.75052	2776.0114
0.75077	2772.068
0.751	2771.7781
0.75128	2779.975
0.7515	2788.9145
0.75176	2786.9747
0.75203	2794.17
0.75227	2795.2244
0.75252	2788.7784
0.75278	2772.6455
0.753	2775.3146
0.75328	2788.2633
0.75353	2793.0873
0.75379	2786.4433
0.75404	2780.1984
0.75427	2775.1411
0.7545	2779.4502
0.75477	2778.8449
0.75503	2791.5444
0.75525	2795.274
0.75551	2795.882
0.75576	2797.6529
0.75602	2793.3335
0.75628	2780.2946
0.7565	2780.3382
0.75676	2781.2106
0.75701	2781.2458
0.75725	2788.3654
0.75751	2785.1774
0.75776	2771.6551
0.75802	2774.7715
0.75828	2780.5726
0.7585	2787.7509
0.75876	2800.0355
0.75901	2802.7027
0.75927	2788.8426
0.75956	2790.416
0.75976	2785.6621
0.76002	2777.6067
0.76028	2778.9903
0.7605	2790.794
0.76076	2800.081
0.76101	2803.3382
0.76127	2788.5595
0.7615	2780.6767
0.76177	2779.2012
0.76203	2792.3103
0.76227	2791.348
0.76252	2786.8979
0.76278	2781.0249
0.763	2784.5951
0.76326	2788.9618
0.7635	2777.4848
0.76376	2777.5035
0.76401	2778.6037
0.76425	2786.4599
0.76451	2793.1697
0.76476	2785.0025
0.76505	2783.4507
0.76531	2780.5114
0.7655	2785.6157
0.76577	2786.6973
0.76601	2788.6681
0.76627	2785.7441
0.76652	2779.1273
0.76678	2765.0375
0.76704	2788.0444
0.76726	2775.9703
0.7675	2772.9693
0.76776	2766.1525
0.76801	2786.264
0.76825	2780.2222
0.76851	2781.2456
0.76876	2782.4422
0.769	2794.0654
0.76926	2781.7694
0.76955	2781.8986
0.7698	2777.7409
0.77003	2778.1701
0.77025	2770.6986
0.77052	2767.7397
0.77081	2774.395
0.771	2778.2696
0.77126	2784.3397
0.77152	2767.7961
0.77176	2775.022
0.77201	2788.8961
0.7723	2789.4653
0.77251	2788.7978
0.77276	2782.5009
0.77302	2771.9686
0.77328	2768.4124
0.7735	2771.1817
0.77376	2754.581
0.77404	2745.676
0.77427	2740.0857
0.77451	2749.03
0.77476	2753.3881
0.77502	2778.8352
0.77525	2767.6325
0.77552	2792.5797
0.77578	2820.4659
0.776	2744.2934
0.77626	2747.4335
0.77652	2746.0505
0.77677	2745.8184
0.77703	2749.991
0.77727	2744.8712
0.77752	2738.2625
0.77778	2731.1825
0.778	2727.6048
0.77826	2719.5465
0.7785	2736.9207
0.77876	2745.1059
0.77904	2831.323
0.77925	2793.5669
0.77951	2748.7914
0.77978	2736.2807
0.78004	2745.0637
0.78029	2746.9713
0.7805	2744.2902
0.78076	2740.8615
0.78101	2737.7144
0.78127	2735.1238
0.78152	2731.4743
0.78178	2746.2177
0.782	2732.9915
0.78226	2742.1079
0.78252	2752.9907
0.78277	2700.0044
0.78303	2775.5253
0.78325	2760.8546
0.78354	2746.7474
0.78376	2740.7084
0.78402	2746.5488
0.78428	2740.7544
0.7845	2738.3739
0.78476	2730.8892
0.78503	2733.6148
0.78525	2759.0952
0.78552	2736.9347
0.78578	2743.9185
0.78604	2748.0303
0.78626	2770.9605
0.78652	2756.9667
0.78677	2742.089
0.78703	2751.0534
0.78728	2744.9462
0.78751	2740.9781
0.78776	2740.2884
0.78802	2732.9882
0.78828	2732.829
0.7885	2737.0347
0.78877	2731.5693
0.78903	2739.4676
0.78928	2745.7594
0.78951	2769.3464
0.78976	2751.0678
0.79002	2766.4152
0.79028	2745.4978
0.7905	2742.4023
0.79079	2742.6011
0.79103	2742.0153
0.79125	2734.3703
0.79151	2732.4908
0.79176	2734.8956
0.79205	2752.556
0.79228	2737.2456
0.79253	2743.5379
0.79279	2748.969
0.79301	2751.2758
0.79325	2756.5571
0.79351	2738.4633
0.79376	2754.609
0.79402	2751.6649
0.79428	2746.7811
0.79453	2743.3042
0.79476	2734.8457
0.79501	2731.6815
0.79525	2732.0526
0.79551	2755.524
0.79578	2734.9228
0.796	2741.4452
0.79626	2752.4975
0.7965	2757.0525
0.79676	2749.7871
0.79701	2751.6308
0.79727	2748.1198
0.79751	2727.404
0.79776	2743.7245
0.79802	2739.6221
0.79828	2733.6043
0.7985	2732.1276
0.79877	2732.1718
0.79901	2753.3557
0.79927	2733.9759
0.79952	2743.3047
0.79976	2749.3499
0.80002	2755.4115
0.80026	2750.5681
0.80052	2747.9998
0.80077	2747.292
0.80103	2730.5107
0.80127	2742.6369
0.80152	2736.5013
0.80176	2728.6909
0.80202	2729.8424
0.80231	2741.9068
0.8025	2731.6458
0.80277	2736.8108
0.80306	2747.112
0.80325	2751.8648
0.80351	2753.5297
0.80376	2747.6493
0.80402	2750.7176
0.80428	2747.8486
0.8045	2727.7254
0.80477	2737.441
0.80503	2733.0969
0.80525	2730.0943
0.80552	2731.648
0.80578	2736.1537
0.806	2732.2399
0.80628	2739.0002
0.8065	2746.4417
0.80676	2749.3267
0.80701	2751.8056
0.80727	2751.3357
0.80756	2754.0384
0.80778	2739.1909
0.808	2742.65
0.80826	2735.9469
0.80852	2730.6985
0.80877	2725.8496
0.80901	2730.0714
0.80927	2742.6022
0.80951	2736.2302
0.80976	2740.8588
0.81002	2748.7341
0.81026	2752.1711
0.81052	2750.6654
0.81077	2750.9682
0.81103	2751.0357
0.81125	2741.2072
0.81151	2739.5824
0.81178	2734.5668
0.812	2729.936
0.81226	2731.5298
0.81252	2734.9703
0.81277	2736.0547
0.81306	2731.7935
0.81325	2737.7483
0.81351	2746.576
0.81376	2753.8289
0.81402	2750.2814
0.81431	2753.3356
0.8145	2753.0353
0.81476	2722.7388
0.81501	2740.4435
0.81527	2733.7518
0.81551	2724.4997
0.81576	2739.1939
0.81602	2735.701
0.81628	2738.0963
0.8165	2742.8914
0.81676	2745.509
0.81701	2755.9489
0.81725	2750.2094
0.81751	2753.4974
0.81776	2758.0185
0.81802	2745.7914
0.81831	2749.5412
0.8185	2747.8311
0.81876	2739.6768
0.81904	2717.0356
0.81927	2725.3572
0.81951	2740.266
0.81976	2742.5509
0.82005	2744.4644
0.82028	2751.1225
0.8205	2754.755
0.82077	2751.5944
0.82106	2755.6338
0.82125	2753.3102
0.82151	2744.9877
0.82176	2742.918
0.82202	2735.2272
0.82228	2726.9014
0.8225	2738.4723
0.82277	2734.0064
0.82301	2739.4508
0.82327	2740.8965
0.82356	2743.8305
0.82378	2750.8605
0.82402	2750.017
0.82428	2751.8669
0.8245	2758.1368
0.82479	2757.8451
0.82504	2725.9082
0.8253	2750.4342
0.82556	2743.3434
0.82578	2715.8241
0.82602	2722.0569
0.82628	2741.0963
0.8265	2746.5965
0.82676	2741.7701
0.82704	2750.7535
0.82725	2754.407
0.82751	2753.5659
0.82776	2754.0121
0.82802	2757.4756
0.82828	2746.5053
0.8285	2745.5459
0.82877	2733.5003
0.82903	2720.9577
0.82925	2735.2684
0.82952	2741.1843
0.82978	2730.7241
0.83	2733.5851
0.83026	2741.9163
0.83052	2748.9973
0.83076	2750.7036
0.83101	2750.7941
0.83127	2752.5888
0.83152	2758.1244
0.83181	2740.6356
0.832	2753.4388
0.83229	2755.3214
0.83252	2778.5254
0.83277	2723.5822
0.83303	2728.6068
0.83325	2731.4174
0.83352	2734.1626
0.83378	2739.7158
0.834	2744.3966
0.83428	2754.4958
0.8345	2754.1558
0.83477	2758.5837
0.83506	2765.3277
0.83525	2764.6288
0.83552	2804.9425
0.83578	2797.6037
0.836	2779.9405
0.83626	2752.9625
0.83652	2738.7739
0.83676	2746.7202
0.83701	2747.131
0.8373	2763.0627
0.83751	2776.6289
0.83776	2779.5068
0.83805	2773.2041
0.83828	2784.3303
0.83853	2781.0787
0.83876	2786.0945
0.83901	2786.511
0.83927	2782.8149
0.83952	2773.9728
0.83981	2773.9667
0.84	2775.3841
0.84026	2777.2873
0.8405	2776.9037
0.84079	2770.1814
0.84101	2778.5307
0.84125	2780.5142
0.84151	2787.9237
0.8418	2790.2445
0.84202	2767.2668
0.84228	2784.3987
0.84253	2789.9365
0.84276	2792.1855
0.84301	2796.7396
0.84325	2790.5758
0.84351	2784.0517
0.84376	2777.0161
0.84402	2769.7124
0.84426	2780.9388
0.84452	2783.4678
0.84477	2784.4461
0.84503	2792.6246
0.84525	2793.6357
0.84551	2747.7576
0.84578	2776.2692
0.846	2781.0785
0.84626	2785.7073
0.8465	2786.8385
0.84676	2790.8625
0.84703	2784.6896
0.84725	2773.6267
0.84751	2774.1874
0.84776	2786.3605
0.848	2801.5068
0.84826	2799.2159
0.84852	2796.932
0.84877	2790.0046
0.84901	2749.7979
0.84927	2778.5509
0.84952	2772.7549
0.84976	2781.538
0.85002	2797.1936
0.85028	2799.1101
0.85052	2787.0634
0.85077	2776.4685
0.85106	2782.7126
0.85125	2803.329
0.85151	2803.3006
0.85176	2797.5103
0.85202	2796.8818
0.85231	2783.2685
0.8525	2793.7279
0.85277	2787.1741
0.85303	2775.5666
0.85325	2777.464
0.85352	2800.515
0.85378	2808.1879
0.85402	2783.7018
0.85428	2777.543
0.8545	2780.9431
0.85476	2786.4564
0.85503	2787.2685
0.85525	2790.5217
0.85551	2789.0839
0.85576	2767.4199
0.856	2785.2215
0.85626	2775.9486
0.85652	2770.9149
0.85676	2785.4387
0.85701	2792.7895
0.85727	2790.3654
0.85751	2786.777
0.85776	2788.3493
0.85805	2788.3179
0.85826	2784.9718
0.85852	2788.0934
0.85877	2801.7257
0.85903	2798.0475
0.85925	2782.3287
0.85951	2785.4058
0.85976	2779.4062
0.86002	2768.1443
0.86028	2767.6172
0.8605	2768.1193
0.86076	2773.7366
0.86103	2777.7472
0.86125	2785.5568
0.86151	2786.3956
0.86176	2786.7281
0.862	2793.0856
0.86226	2802.2134
0.86252	2800.1847
0.86276	2804.9717
0.86301	2791.7936
0.86327	2777.8157
0.86352	2776.7203
0.86376	2774.1919
0.86402	2772.3757
0.86426	2773.7102
0.86452	2783.6407
0.86477	2791.0304
0.86503	2790.1734
0.86525	2786.4755
0.86552	2790.8321
0.86581	2790.083
0.866	2780.332
0.86626	2781.4916
0.8665	2776.871
0.86676	2771.7388
0.86701	2772.8881
0.86727	2773.9713
0.86752	2773.5437
0.86776	2777.4433
0.86802	2792.8411
0.86828	2804.0803
0.86852	2805.8013
0.86877	2796.4874
0.86903	2791.6676
0.86928	2793.0333
0.86951	2778.4679
0.86976	2784.8054
0.87002	2781.4446
0.87028	2778.0989
0.87052	2781.5855
0.87077	2780.3012
0.87101	2772.5585
0.87127	2768.6318
0.87152	2775.4782
0.87178	2783.7467
0.872	2793.4238
0.87228	2798.0815
0.87253	2795.8726
0.87279	2793.3489
0.87301	2769.3706
0.87325	2788.8754
0.87351	2799.9847
0.87376	2802.2564
0.874	2794.8079
0.87426	2787.664
0.8745	2780.3797
0.87476	2775.487
0.87501	2778.7693
0.87527	2783.7544
0.87551	2789.3723
0.87576	2801.3844
0.87602	2801.4071
0.87628	2776.3594
0.8765	2782.5779
0.87676	2789.3985
0.87701	2782.3123
0.87727	2780.1305
0.87751	2776.5362
0.87776	2772.6649
0.878	2774.0898
0.87826	2776.2999
0.87852	2780.0622
0.87876	2795.7573
0.87901	2821.3497
0.87927	2835.2005
0.87952	2820.4964
0.87978	2789.5251
0.88	2786.9155
0.88029	2784.5342
0.88052	2778.8937
0.88077	2775.4479
0.88103	2775.8862
0.88125	2773.5943
0.8815	2773.6441
0.88176	2777.2871
0.88201	2779.8881
0.88225	2782.5229
0.88252	2791.2001
0.88278	2794.4213
0.883	2791.4698
0.88326	2773.8344
0.88352	2788.5394
0.8838	2781.9627
0.88406	2783.2683
0.88427	2793.3084
0.88452	2800.2423
0.88478	2796.2426
0.885	2787.7182
0.88526	2786.9287
0.88552	2784.7999
0.88577	2780.4973
0.88603	2781.598
0.88625	2785.8208
0.88651	2781.7358
0.88676	2789.9286
0.88701	2790.6899
0.88727	2779.2639
0.88752	2779.4343
0.88776	2781.9872
0.88802	2782.2133
0.88825	2779.7738
0.88852	2777.2976
0.88878	2781.1823
0.889	2784.24
0.88928	2781.8997
0.8895	2782.9563
0.88976	2787.614
0.89001	2764.4067
0.89026	2803.2005
0.8905	2799.0346
0.89076	2782.0817
0.89101	2777.4843
0.89125	2780.055
0.8915	2779.371
0.89176	2778.4086
0.89204	2775.4684
0.8923	2777.6201
0.89251	2784.4321
0.89276	2789.5213
0.89302	2785.8413
0.89331	2785.5678
0.8935	2787.6387
0.89376	2792.3964
0.89402	2791.9186
0.89428	2787.3251
0.8945	2778.5297
0.89476	2778.3702
0.89501	2783.4525
0.89525	2780.7943
0.89551	2784.9382
0.89576	2793.9795
0.896	2801.3454
0.89626	2800.6485
0.89652	2795.1242
0.89677	2786.2229
0.89703	2751.5421
0.89726	2781.6354
0.89752	2779.3825
0.89777	2780.2276
0.89801	2782.9498
0.89827	2780.5135
0.89852	2771.4239
0.89878	2779.4736
0.89904	2793.3372
0.89926	2799.3414
0.8995	2796.5313
0.89977	2788.9016
0.90003	2785.7043
0.90025	2780.1088
0.9005	2780.6057
0.90077	2780.8587
0.90103	2784.3478
0.90128	2794.9864
0.90151	2799.4601
0.90176	2783.3657
0.902	2773.5414
0.90226	2781.1522
0.90255	2787.2008
0.90277	2786.5346
0.90303	2783.3325
0.90325	2783.3015
0.90351	2788.4387
0.90376	2781.445
0.90405	2780.3342
0.90428	2778.9261
0.9045	2785.0202
0.90476	2798.2724
0.90503	2791.5249
0.90525	2779.0078
0.9055	2773.3983
0.90576	2784.5839
0.90601	2793.0819
0.90625	2789.7139
0.90651	2794.4714
0.90676	2793.6865
0.90702	2797.6222
0.90728	2783.2475
0.90751	2785.915
0.90776	2778.8649
0.90805	2777.0137
0.90826	2777.3448
0.90852	2776.452
0.90877	2775.6292
0.909	2782.483
0.90926	2787.2386
0.90952	2786.8868
0.90976	2791.3074
0.91001	2796.6745
0.91027	2793.059
0.91052	2777.3962
0.91078	2783.5765
0.911	2780.4453
0.91129	2771.6115
0.91155	2768.5292
0.91177	2768.1114
0.91203	2773.6414
0.91228	2779.2453
0.91254	2785.0203
0.9128	2786.5997
0.913	2784.2598
0.91326	2788.8311
0.9135	2787.0184
0.91376	2792.4305
0.91401	2787.1649
0.91427	2783.8101
0.91456	2775.6036
0.91478	2772.7841
0.915	2768.9427
0.91528	2768.7732
0.91553	2770.2537
0.91576	2774.3606
0.916	2788.3587
0.91626	2780.4291
0.9165	2787.3119
0.91676	2792.1178
0.91701	2796.0803
0.91727	2789.0356
0.91752	2765.0162
0.91776	2778.1797
0.91803	2782.1738
0.91825	2782.2299
0.91851	2788.1173
0.91878	2767.9031
0.91901	2757.876
0.91927	2751.7686
0.91952	2758.8323
0.91978	2754.2652
0.92002	2773.1073
0.92028	2782.1962
0.9205	2762.9426
0.92076	2777.9939
0.92101	2763.0946
0.92127	2768.1457
0.92152	2797.0899
0.92178	2774.5758
0.922	2761.6871
0.92228	2757.5174
0.9225	2735.9002
0.92277	2739.8037
0.92303	2725.5471
0.92325	2725.2677
0.92351	2738.9792
0.92376	2722.0694
0.92402	2724.489
0.92428	2754.5537
0.9245	2748.2844
0.92476	2777.7606
0.92501	2781.8613
0.92525	2741.8415
0.92551	2747.1112
0.92576	2745.7649
0.92601	2740.4813
0.92627	2739.5229
0.92652	2737.9752
0.92676	2738.9124
0.92702	2737.7923
0.92728	2737.6729
0.9275	2738.3875
0.92776	2737.6374
0.928	2739.9261
0.92828	2743.9016
0.9285	2724.0889
0.92876	2738.1076
0.92901	2736.1258
0.92927	2735.4636
0.92951	2740.882
0.92976	2740.8129
0.93	2740.8045
0.93026	2741.7377
0.93052	2741.359
0.93077	2742.7725
0.93103	2742.8624
0.93125	2741.4182
0.93151	2739.0346
0.93176	2735.408
0.93202	2744.6246
0.93226	2742.0561
0.93252	2741.0587
0.93276	2740.6047
0.93301	2739.3337
0.93327	2739.2806
0.93352	2739.1761
0.93376	2739.7787
0.93402	2739.3475
0.93428	2740.7259
0.93453	2741.2713
0.93476	2741.2772
0.935	2742.3649
0.93526	2738.8074
0.93552	2739.3018
0.93577	2738.5458
0.93603	2738.2206
0.93625	2740.8243
0.93654	2740.8229
0.9368	2740.627
0.937	2740.7791
0.93726	2740.2335
0.93752	2740.9121
0.93777	2740.1158
0.93803	2739.8284
0.93826	2739.4209
0.9385	2738.2319
0.93876	2739.2223
0.93901	2740.0705
0.93925	2740.5517
0.9395	2740.1282
0.93976	2739.5345
0.94001	2738.7777
0.9403	2739.3215
0.94051	2738.8771
0.94076	2739.0193
0.94102	2738.833
0.94128	2738.5266
0.9415	2738.3297
0.94176	2738.4119
0.942	2738.0108
0.94226	2737.7743
0.94252	2738.9279
0.94277	2739.2551
0.943	2738.9861
0.94328	2738.0182
0.9435	2738.4312
0.94376	2738.5349
0.94403	2738.5796
0.94425	2738.4945
0.94454	2738.2795
0.9448	2737.9427
0.94502	2737.5366
0.94528	2737.8594
0.9455	2738.0887
0.94576	2737.9267
0.94601	2738.5169
0.94627	2738.8112
0.94651	2738.4401
0.94676	2738.0446
0.94702	2736.3422
0.94728	2737.5173
0.9475	2737.8981
0.94776	2738.057
0.94801	2737.8667
0.94827	2737.7351
0.94852	2737.8886
0.94881	2737.8793
0.949	2738.1218
0.94926	2738.146
0.94952	2738.6956
0.94977	2738.4793
0.95	2737.9785
0.95028	2738.2262
0.9505	2738.3282
0.95076	2738.4791
0.95101	2738.9816
0.9513	2738.2026
0.95156	2737.9436
0.95176	2737.8267
0.95202	2737.9064
0.95228	2737.8416
0.9525	2738.0074
0.95276	2738.1254
0.95301	2738.4337
0.95325	2738.7218
0.9535	2737.5586
0.95376	2738.0487
0.95404	2738.3747
0.95427	2738.9399
0.95452	2738.4174
0.95478	2738.0989
0.95504	2737.8699
0.95526	2737.9738
0.9555	2737.7353
0.95576	2737.7916
0.95601	2737.8859
0.95627	2738.5184
0.95652	2738.6858
0.95676	2738.6599
0.95701	2737.588
0.95727	2738.4437
0.95756	2738.5155
0.95778	2739.2332
0.958	2736.6607
0.95826	2737.3237
0.95852	2737.6154
0.95876	2737.6935
0.95902	2737.4904
0.95928	2737.8281
0.9595	2738.412
0.95977	2738.7014
0.96003	2738.9386
0.96026	2737.9596
0.9605	2739.5823
0.96076	2739.7197
0.96101	2738.8622
0.96125	2738.2869
0.96151	2739.5959
0.96176	2739.8983
0.96202	2739.9587
0.96228	2740.9532
0.96251	2740.5381
0.96276	2740.2345
0.96302	2739.1598
0.96331	2738.1871
0.9635	2740.4285
0.96378	2737.5118
0.964	2739.933
0.96426	2740.4338
0.9645	2740.8533
0.96476	2740.6519
0.96501	2740.1022
0.96527	2740.1451
0.96552	2740.1054
0.96578	2740.6745
0.96604	2740.6131
0.96626	2740.7163
0.96652	2739.4421
0.96677	2741.1871
0.96706	2742.402
0.96727	2746.2819
0.96752	2740.7833
0.96778	2739.2663
0.968	2735.5485
0.96826	2739.1773
0.96852	2739.6496
0.96877	2741.4652
0.96903	2742.3923
0.96926	2740.7966
0.96952	2741.6621
0.96977	2739.9426
0.97003	2738.1351
0.97025	2736.1848
0.9705	2735.3406
0.97077	2736.4367
0.97103	2737.7671
0.97125	2740.6461
0.97152	2742.4964
0.97178	2740.7999
0.972	2740.5158
0.97226	2738.9694
0.97251	2737.0201
0.97278	2739.5347
0.97304	2739.6453
0.97326	2740.116
0.9735	2742.2016
0.97376	2745.8296
0.974	2746.8742
0.97426	2749.6442
0.97452	2766.2411
0.97476	2790.0722
0.97501	2701.9946
0.97527	2729.2512
0.97552	2732.4554
0.97578	2726.5834
0.976	2727.5958
0.97626	2744.2004
0.97652	2753.9004
0.97677	2765.9951
0.97706	2765.3831
0.97725	2773.1494
0.97752	2778.6851
0.97781	2770.3789
0.978	2773.3859
0.97826	2799.9099
0.9785	2747.6856
0.97879	2775.8377
0.97904	2760.6257
0.97927	2752.1111
0.97952	2758.3006
0.97978	2757.0957
0.98004	2763.8818
0.98026	2771.9307
0.98052	2779.4626
0.98077	2788.2287
0.98103	2782.4544
0.98125	2782.8426
0.98151	2790.583
0.98178	2793.3329
0.98204	2783.1835
0.98226	2779.384
0.98252	2777.2966
0.98276	2782.0381
0.98302	2776.0804
0.98328	2773.6965
0.98353	2772.1867
0.98376	2769.1857
0.98401	2771.4665
0.98426	2777.8074
0.9845	2783.4745
0.98479	2786.8088
0.98501	2792.3758
0.98525	2825.7911
0.98551	2790.4326
0.98576	2786.3009
0.98602	2781.5155
0.98625	2776.8171
0.98652	2775.0704
0.98678	2778.5998
0.987	2773.3308
0.98728	2772.4753
0.9875	2773.6675
0.98776	2778.7793
0.98804	2788.6374
0.98827	2791.93
0.98852	2815.1196
0.98878	2781.8006
0.989	2786.8674
0.98926	2784.4672
0.98951	2778.5892
0.98976	2772.8549
0.99002	2777.0274
0.99028	2783.4972
0.9905	2780.2571
0.99076	2775.2671
0.99101	2776.0482
0.99127	2780.8403
0.99152	2784.1661
0.99178	2790.2123
0.992	2820.7237
0.99226	2787.8727
0.99255	2794.4246
0.99277	2788.824
0.993	2781.3661
0.99326	2777.1511
0.99352	2775.3552
0.99377	2781.0164
0.99401	2798.1331
0.99427	2796.5196
0.9945	2785.4361
0.99477	2782.2062
0.99503	2781.1926
0.99525	2786.2528
0.99552	2796.0489
0.99578	2788.6741
0.996	2782.8175
0.99626	2782.8696
0.99652	2786.3911
0.99677	2779.4599
0.99706	2771.0596
0.99725	2770.1207
0.99752	2781.5273
0.99781	2783.0675
0.998	2779.2457
0.99829	2776.5197
0.99852	2787.7699
0.99876	2797.9852
0.99901	2795.1911
0.99927	2792.098
0.99952	2782.5314
0.99976	2785.9481
1.00001	2784.7875
1.00025	2778.0295
1.00051	2782.8371
1.00076	2775.0129
1.00102	2780.4045
1.00126	2796.7642
1.00151	2794.759
1.00178	2778.7317
1.002	2788.5579
1.00226	2787.267
1.0025	2792.5768
1.00279	2785.8686
1.00301	2782.2941
1.00327	2781.8356
1.0035	2776.3978
1.00376	2776.6857
1.00401	2776.2298
1.00427	2771.912
1.00452	2777.2852
1.00478	2794.2672
1.00504	2793.9129
1.00529	2786.0686
1.0055	2790.5653
1.00576	2786.025
1.00601	2776.9482
1.00627	2780.1985
1.00652	2784.0103
1.00676	2779.2345
1.00702	2774.0947
1.00728	2776.2576
1.0075	2779.9598
1.00777	2780.0806
1.00803	2770.9312
1.00826	2780.0095
1.0085	2785.7862
1.00879	2789.9086
1.00901	2785.4617
1.00925	2789.9921
1.00951	2777.5948
1.00976	2778.2608
1.01002	2791.1209
1.01026	2782.5692
1.01052	2785.3237
1.01077	2789.1964
1.01103	2784.2967
1.01125	2780.2992
1.01152	2776.7303
1.01181	2782.3433
1.012	2783.7587
1.01226	2804.1362
1.01252	2806.9233
1.01277	2775.6052
1.01306	2777.1214
1.01325	2777.8502
1.01351	2776.6216
1.01376	2782.8195
1.014	2783.8113
1.01429	2788.6534
1.0145	2791.3621
1.01476	2780.3123
1.01501	2780.0804
1.01527	2791.8923
1.01552	2798.1574
1.01578	2804.1441
1.016	2832.2877
1.01626	2793.0599
1.01655	2781.5735
1.0168	2780.7905
1.01701	2777.8214
1.01727	2778.2886
1.01756	2780.2964
1.01778	2781.4956
1.018	2782.0248
1.01829	2777.6397
1.01852	2778.0848
1.01877	2789.275
1.01903	2794.1956
1.01925	2801.6444
1.01952	2819.4589
1.01978	2797.3707
1.02	2781.9966
1.02026	2775.0325
1.0205	2772.503
1.02076	2775.8635
1.02101	2787.3514
1.02127	2793.2377
1.02152	2793.064
1.02178	2792.4958
1.022	2789.2854
1.02226	2792.6238
1.02252	2788.9656
1.02276	2792.4832
1.02301	2792.4753
1.02327	2799.2684
1.02352	2783.0832
1.02378	2777.4348
1.02402	2772.8725
1.02428	2779.81
1.0245	2796.7184
1.02476	2792.0411
1.02501	2780.481
1.02527	2781.9693
1.02551	2786.0905
1.02576	2781.7447
1.02605	2797.0006
1.02628	2808.8213
1.0265	2799.6296
1.02679	2800.8308
1.02701	2798.1554
1.02725	2789.0253
1.02751	2774.6963
1.0278	2775.2014
1.02802	2773.0249
1.02828	2776.4677
1.0285	2779.9962
1.02877	2779.0431
1.02903	2781.6825
1.02928	2784.5272
1.02951	2786.7728
1.02978	2790.0917
1.03	2788.7696
1.03026	2790.0674
1.03052	2788.6686
1.03076	2786.2098
1.03101	2773.0031
1.03127	2767.8412
1.03152	2771.5888
1.03178	2776.8111
1.032	2777.5015
1.03226	2778.6186
1.03255	2783.5681
1.0328	2786.9511
1.03301	2795.3295
1.03327	2791.7015
1.03352	2779.8196
1.03378	2778.9244
1.034	2786.632
1.03426	2777.2662
1.0345	2770.0965
1.03476	2768.6115
1.03503	2772.4383
1.03525	2776.8986
1.03554	2781.965
1.03576	2786.0069
1.036	2790.1962
1.03626	2797.2491
1.0365	2789.4005
1.03676	2789.3759
1.03704	2784.0826
1.0373	2783.1159
1.03751	2783.3389
1.03776	2791.916
1.03802	2794.0741
1.03828	2776.8684
1.0385	2773.6925
1.03876	2772.3619
1.03903	2773.4675
1.03925	2784.1692
1.03954	2794.8514
1.03976	2790.9754
1.04	2786.9007
1.04026	2786.9623
1.04052	2781.1838
1.0408	2781.2066
1.04101	2780.9421
1.04127	2781.5649
1.04152	2788.2833
1.04178	2778.9663
1.04202	2769.8002
1.04228	2771.7041
1.04252	2774.0263
1.04277	2785.5645
1.04306	2793.8715
1.04325	2793.7714
1.04352	2801.9183
1.04378	2790.7109
1.044	2780.4745
1.04426	2787.8689
1.04452	2784.2104
1.04477	2778.8873
1.04503	2777.6565
1.04525	2787.732
1.04551	2784.9806
1.04576	2771.9304
1.04605	2785.3702
1.04631	2795.0891
1.0465	2807.9598
1.04676	2816.9898
1.04703	2792.0394
1.04728	2782.0544
1.04754	2779.6361
1.04776	2779.4594
1.048	2782.2468
1.04826	2782.5462
1.04852	2791.213
1.04877	2795.0409
1.04903	2786.5614
1.04925	2775.2009
1.04952	2776.1652
1.04981	2789.5695
1.05	2793.8798
1.05028	2797.6575
1.0505	2783.0944
1.05076	2778.0065
1.05101	2774.6291
1.05125	2782.0591
1.05151	2778.7245
1.05176	2780.8794
1.05202	2785.1722
1.05228	2787.9018
1.0525	2789.6204
1.05276	2782.683
1.05301	2779.5273
1.0533	2784.6247
1.05352	2786.5178
1.05378	2794.9466
1.054	2792.0422
1.05426	2784.6133
1.05452	2784.164
1.05476	2774.5248
1.05501	2776.4056
1.05527	2782.6244
1.05551	2790.6124
1.05576	2797.2511
1.05602	2846.9317
1.05626	2789.5061
1.05652	2774.7749
1.0568	2778.6393
1.05703	2788.0074
1.05728	2788.4187
1.05751	2784.137
1.05776	2777.9035
1.05802	2762.1399
1.05826	2762.4712
1.05852	2777.3315
1.0588	2778.73
1.05906	2784.3343
1.05925	2782.6765
1.05954	2774.7224
1.05978	2776.9135
1.06	2783.7266
1.06029	2787.4207
1.0605	2794.9594
1.06076	2778.184
1.06104	2772.0611
1.0613	2762.3931
1.06151	2753.6312
1.06176	2768.6113
1.06202	2746.5127
1.06228	2742.0239
1.0625	2754.5618
1.06277	2763.4704
1.06301	2756.2054
1.06327	2763.414
1.06356	2806.5768
1.06376	2812.4924
1.06402	2750.9658
1.06428	2751.9797
1.0645	2745.252
1.06476	2749.4824
1.06501	2748.2628
1.06527	2724.8486
1.06552	2744.9555
1.06578	2727.5376
1.066	2730.2251
1.06626	2728.675
1.06652	2737.0226
1.0668	2741.3524
1.06706	2814.7728
1.06725	2807.0294
1.06754	2743.3806
1.06776	2733.3495
1.06802	2751.1029
1.06828	2752.2479
1.0685	2743.3633
1.06879	2737.6928
1.06901	2732.6502
1.06927	2732.0615
1.06952	2732.1352
1.06981	2742.9545
1.07	2728.4404
1.07028	2740.3943
1.07053	2755.7668
1.07076	2705.7429
1.07103	2768.18
1.07125	2770.2495
1.07151	2746.4553
1.07176	2738.6313
1.072	2743.9907
1.07226	2740.8108
1.07252	2727.679
1.07277	2728.941
1.07303	2735.3399
1.07325	2740.3584
1.07351	2739.6729
1.07376	2744.6079
1.07402	2752.3587
1.07426	2765.8174
1.07452	2731.5452
1.0748	2748.6697
1.07506	2754.6514
1.07525	2754.2024
1.07551	2743.5025
1.0758	2731.4846
1.07602	2730.5659
1.07628	2730.9918
1.0765	2734.0564
1.07676	2735.0144
1.07703	2741.2845
1.07725	2752.6491
1.07751	2751.6882
1.0778	2752.5074
1.07802	2755.9984
1.07828	2747.9609
1.0785	2746.2199
1.07876	2746.1426
1.07901	2739.6991
1.07927	2736.4052
1.07952	2724.1623
1.07978	2732.5664
1.08	2755.4746
1.08028	2739.3584
1.0805	2744.1807
1.08079	2752.2918
1.08103	2759.8686
1.08125	2771.9402
1.08154	2737.1611
1.08176	2749.0938
1.08202	2752.1231
1.08226	2742.5246
1.08252	2744.9036
1.08277	2735.3788
1.08303	2732.6397
1.08325	2726.2535
1.08351	2731.4507
1.0838	2739.5251
1.08405	2748.2706
1.08431	2762.6921
1.08452	2751.624
1.08477	2752.9118
1.08503	2746.9175
1.08528	2744.7533
1.08551	2732.3132
1.08578	2741.4552
1.086	2738.9868
1.08629	2736.4758
1.08652	2731.9145
1.08677	2739.4775
1.08701	2731.3794
1.08727	2734.6262
1.08752	2744.3019
1.08776	2747.8751
1.08802	2758.6642
1.08828	2747.4395
1.0885	2749.0342
1.08876	2751.4078
1.08901	2741.0807
1.08925	2738.405
1.08954	2736.4599
1.08976	2725.7082
1.09	2732.1868
1.09026	2741.2236
1.0905	2732.0461
1.09076	2736.8599
1.09101	2747.3532
1.09125	2751.3467
1.09151	2754.8287
1.09176	2750.1084
1.09202	2749.9689
1.09228	2729.7707
1.09252	2738.4173
1.09277	2735.7568
1.09303	2732.1794
1.09325	2720.6712
1.09351	2735.9301
1.09376	2727.9597
1.094	2732.0264
1.09426	2737.6273
1.09452	2750.0572
1.09477	2750.5396
1.09503	2751.4048
1.09525	2752.828
1.09554	2748.7324
1.0958	2727.3934
1.096	2740.7088
1.09626	2736.8052
1.09652	2729.264
1.0968	2727.013
1.09703	2732.3383
1.09725	2749.1824
1.09751	2735.9665
1.09776	2740.1315
1.09802	2748.4507
1.09828	2748.3725
1.0985	2749.6129
1.09876	2750.8742
1.09904	2748.4554
1.09925	2747.1099
1.09951	2738.515
1.09976	2734.0391
1.10002	2727.1974
1.10028	2731.2752
1.1005	2736.557
1.10076	2752.7469
1.10103	2737.3772
1.10125	2742.757
1.10151	2751.327
1.10178	2756.6846
1.102	2750.9684
1.10226	2753.4309
1.10252	2748.8193
1.10277	2744.4394
1.10306	2739.7794
1.10325	2731.6063
1.10351	2726.8248
1.10378	2735.3372
1.10404	2729.6018
1.10426	2738.2471
1.1045	2743.8856
1.10476	2746.3259
1.10501	2751.322
1.10525	2751.0296
1.10554	2756.4818
1.10576	2757.6062
1.10602	2738.9307
1.10626	2749.3207
1.10652	2743.2442
1.10677	2730.5064
1.10703	2722.0436
1.10725	2730.5802
1.10751	2732.784
1.10776	2742.5313
1.10805	2746.3313
1.10831	2748.6111
1.1085	2754.8445
1.10876	2752.7663
1.10901	2756.1337
1.10927	2755.7086
1.10951	2718.8963
1.10976	2739.4572
1.11002	2735.3652
1.11028	2725.9585
1.11052	2744.341
1.11077	2736.0065
1.11101	2735.9959
1.11127	2740.3843
1.11156	2744.6349
1.11181	2740.3078
1.112	2754.6484
1.11226	2754.1289
1.11252	2760.2511
1.11277	2754.769
1.11301	2752.376
1.11327	2753.671
1.11356	2731.9669
1.11378	2687.0893
1.11404	2729.9832
1.11426	2744.2449
1.1145	2742.4536
1.11476	2735.4452
1.11501	2750.359
1.11527	2755.7755
1.11552	2754.5769
1.11578	2756.0868
1.116	2758.6361
1.11626	2739.0003
1.11652	2741.6472
1.11677	2726.6986
1.11703	2732.5156
1.11728	2733.8569
1.11751	2736.1227
1.11776	2736.4482
1.118	2738.8281
1.11826	2744.1934
1.11852	2748.7095
1.11877	2749.7317
1.11903	2752.9673
1.11925	2757.9443
1.11951	2759.9219
1.11976	2720.9007
1.12002	2753.125
1.12028	2757.7363
1.1205	2782.4492
1.12076	2699.7324
1.12101	2734.257
1.12125	2721.1094
1.12151	2736.5489
1.12176	2737.8101
1.122	2748.9734
1.12226	2752.283
1.12252	2755.7451
1.12277	2762.7739
1.12306	2763.4935
1.12325	2745.6077
1.12351	2802.5635
1.1238	2783.3744
1.12402	2786.1614
1.12428	2741.4113
1.12453	2750.073
1.12477	2748.1816
1.12503	2751.4265
1.12528	2768.6267
1.12551	2777.377
1.12578	2775.2025
1.126	2773.7841
1.12626	2781.7137
1.12652	2784.8348
1.12677	2775.7424
1.12703	2800.367
1.12725	2779.358
1.12751	2795.457
1.1278	2772.4209
1.12802	2779.1283
1.12826	2774.4931
1.12852	2775.4092
1.12877	2774.559
1.12903	2778.6467
1.12925	2781.8617
1.12951	2788.9275
1.12976	2788.9394
1.13	2767.4384
1.13026	2788.1064
1.13055	2787.3555
1.13077	2789.0668
1.13103	2784.2182
1.13125	2779.757
1.13152	2778.1423
1.13178	2778.2858
1.132	2779.0257
1.13226	2776.453
1.1325	2782.703
1.13276	2787.5438
1.13301	2794.3051
1.13327	2790.4167
1.13352	2760.5033
1.13376	2776.3545
1.13402	2777.8814
1.13428	2787.7088
1.1345	2793.3997
1.13476	2789.0486
1.13501	2778.5534
1.13525	2773.3593
1.13551	2778.9073
1.13576	2795.7066
1.13602	2801.181
1.13628	2787.9795
1.1365	2792.5427
1.13679	2788.3742
1.13701	2744.3682
1.13727	2778.5704
1.13752	2779.5464
1.13778	2793.4256
1.138	2795.8858
1.13826	2794.8368
1.1385	2782.4514
1.13876	2776.6856
1.13901	2788.7064
1.13925	2809.7629
1.13951	2804.6128
1.13978	2794.8736
1.14004	2793.3872
1.14029	2772.8829
1.1405	2784.3438
1.14076	2779.2547
1.14101	2773.5714
1.14127	2779.7539
1.14152	2795.3785
1.14181	2796.4197
1.142	2782.1924
1.14228	2776.2874
1.1425	2785.88
1.14276	2791.7616
1.14304	2788.132
1.14327	2793.1335
1.14352	2790.1451
1.14376	2754.5315
1.14402	2781.2479
1.14428	2774.1501
1.14453	2774.1568
1.14476	2789.3499
1.14503	2797.1681
1.14525	2790.0966
1.14552	2783.6786
1.14581	2786.2697
1.146	2788.4009
1.14626	2786.9539
1.14652	2788.0755
1.14677	2798.2935
1.14703	2795.7723
1.14725	2775.9278
1.14751	2783.8714
1.14778	2779.1352
1.148	2770.8148
1.14826	2768.5975
1.1485	2773.1725
1.14876	2778.4901
1.14901	2782.3795
1.14927	2788.8465
1.14951	2788.098
1.14976	2782.6409
1.15002	2795.0842
1.15028	2806.4233
1.1505	2791.2447
1.15076	2792.8481
1.15103	2788.5342
1.15125	2768.3325
1.15151	2770.4933
1.15176	2774.9851
1.15202	2772.2605
1.15228	2774.9251
1.15253	2785.5305
1.15279	2789.6443
1.15301	2789.8506
1.15325	2784.3697
1.15351	2796.3278
1.15376	2796.3702
1.15402	2763.2653
1.15426	2782.2433
1.15452	2772.3809
1.15477	2770.4892
1.15503	2777.8635
1.15525	2773.9915
1.15551	2771.9054
1.15578	2781.7435
1.15604	2795.5076
1.15629	2793.467
1.15652	2801.3017
1.15677	2793.9945
1.15703	2792.0315
1.15725	2787.6384
1.15751	2782.0377
1.15778	2783.552
1.15804	2775.1296
1.15826	2778.002
1.1585	2781.8364
1.15876	2778.7889
1.15901	2767.4663
[truncated: 5,364 more rows]
