# Supplementary material for: Influence of inner meshing profile on noise of hybrid electric vehicles coupler chain based on vibration analysis
Source: Sci Rep. 2025 Jul 1;15:22071. doi: 10.1038/s41598-025-05168-w (PMC12217012; doi:10.1038/s41598-025-05168-w)
Supplement: Supplementary file 6 — Supplementary Information 6. [file 41598_2025_5168_MOESM6_ESM.csv]

Velocity of compound type chain at 500 rpm(Data corresponding to Fig.25(c))
t	v'
s	mm/s
0.66001	2731.884
0.66026	2731.8145
0.66051	2731.8032
0.66076	2731.9916
0.66101	2731.9661
0.66128	2731.5726
0.66153	2731.9458
0.66175	2731.8387
0.662	2731.9577
0.66225	2732.3367
0.66254	2732.6461
0.66275	2732.7235
0.663	2732.5456
0.66327	2732.1686
0.6635	2732.2762
0.66376	2732.1062
0.66401	2732.2564
0.66429	2732.1557
0.66451	2732.1575
0.66478	2731.7648
0.66503	2731.6028
0.66526	2731.3444
0.66551	2732.1516
0.66576	2732.3941
0.66601	2732.6596
0.66626	2732.4681
0.66651	2732.0881
0.66676	2732.041
0.66701	2731.6459
0.66729	2732.0583
0.66754	2732.0691
0.66776	2732.2155
0.66803	2732.0788
0.66828	2731.6362
0.66853	2731.8014
0.66875	2732.2435
0.66902	2732.4979
0.66927	2732.9576
0.66952	2732.8611
0.66977	2732.6128
0.67002	2730.6794
0.67026	2731.5123
0.67051	2731.7534
0.67079	2732.1271
0.67104	2732.0654
0.67126	2731.4923
0.67151	2731.5814
0.67176	2731.3589
0.672	2731.0585
0.67227	2733.8703
0.67252	2733.4941
0.67277	2732.5949
0.67302	2733.0876
0.67327	2733.7877
0.67352	2734.1799
0.67377	2733.9613
0.67402	2734.2677
0.67427	2733.6707
0.67452	2733.1643
0.67477	2732.7296
0.675	2732.7362
0.67525	2732.7229
0.6755	2732.4152
0.67576	2734.1382
0.67603	2734.5254
0.67628	2735.3077
0.67653	2733.3544
0.67676	2734.2117
0.67701	2734.0791
0.67726	2734.4261
0.67751	2734.555
0.67779	2735.3696
0.67801	2735.7358
0.67826	2735.6356
0.67853	2736.414
0.67876	2735.3254
0.67901	2735.1246
0.67926	2734.8371
0.67951	2733.124
0.67976	2731.9073
0.68001	2733.2888
0.68028	2733.9188
0.68053	2734.688
0.68078	2735.0915
0.68103	2734.0828
0.68128	2733.435
0.68153	2732.7892
0.68176	2732.1408
0.68201	2731.8255
0.68229	2731.2754
0.6825	2731.516
0.68275	2732.7544
0.683	2735.0761
0.68325	2737.0948
0.6835	2734.5086
0.68377	2732.9432
0.684	2732.8558
0.68425	2734.1092
0.6845	2734.7137
0.68475	2735.6246
0.685	2736.6622
0.68527	2741.6824
0.68552	2739.1501
0.68577	2740.4164
0.68602	2745.6539
0.68627	2772.1454
0.68652	2786.8857
0.68677	2723.8895
0.68705	2714.6194
0.68725	2724.042
0.6875	2729.6139
0.68775	2747.0969
0.688	2750.2489
0.68826	2749.4312
0.68851	2749.6262
0.68878	2750.5655
0.68903	2757.8469
0.68926	2765.2799
0.68951	2767.1234
0.68976	2768.1272
0.69001	2765.3098
0.69026	2756.5448
0.69051	2755.6953
0.69076	2767.8061
0.69101	2743.411
0.69129	2757.211
0.69151	2754.89
0.69178	2755.3792
0.69203	2757.359
0.69228	2759.6003
0.69253	2765.7522
0.69278	2773.8138
0.69303	2776.6341
0.69326	2781.5734
0.69351	2787.2598
0.69376	2791.1764
0.69403	2780.8912
0.69431	2778.48
0.69453	2772.8164
0.69478	2772.9326
0.69503	2776.7551
0.69531	2775.9657
0.69553	2775.9669
0.69578	2776.5092
0.69606	2774.9378
0.69631	2780.8572
0.69651	2782.5002
0.69676	2787.2965
0.69701	2800.0001
0.69726	2789.1015
0.69753	2784.7189
0.69778	2774.9146
0.69803	2776.5651
0.69828	2779.3473
0.69853	2770.7139
0.69878	2770.0515
0.69901	2777.1086
0.69926	2785.2943
0.69951	2775.8626
0.69978	2771.1069
0.70003	2790.5073
0.70028	2789.2749
0.70053	2785.5677
0.70078	2795.9928
0.70103	2785.3826
0.70125	2770.7207
0.70152	2777.674
0.70177	2773.9536
0.702	2770.3252
0.70225	2786.1154
0.7025	2780.5679
0.70275	2774.2104
0.70304	2787.9527
0.70329	2780.8876
0.70354	2780.1325
0.70375	2791.2534
0.704	2790.7397
0.70427	2787.2094
0.70452	2789.1608
0.70477	2779.114
0.705	2771.2316
0.70526	2773.445
0.70551	2782.7281
0.70576	2776.3404
0.70603	2771.3582
0.70628	2778.9685
0.7065	2788.3785
0.70677	2786.4918
0.70702	2794.0393
0.70727	2798.2382
0.70752	2793.0772
0.70777	2788.1079
0.70802	2780.9088
0.7083	2779.0965
0.70855	2789.7462
0.7088	2784.0968
0.70902	2776.0778
0.70927	2781.7918
0.70955	2774.0418
0.7098	2781.9442
0.71001	2783.9171
0.71026	2784.7891
0.71051	2789.9034
0.71076	2790.0737
0.71101	2791.8743
0.71128	2777.8308
0.71153	2769.4732
0.71178	2778.8062
0.71203	2784.7864
0.71226	2781.3641
0.71251	2793.9599
0.71278	2796.8928
0.713	2786.9337
0.71325	2785.9532
0.7135	2778.4927
0.71379	2785.0411
0.714	2787.0802
0.71425	2780.5063
0.71452	2779.0406
0.71477	2778.6156
0.71502	2775.9401
0.71527	2779.2481
0.71552	2779.9556
0.71576	2778.1025
0.71601	2777.8898
0.71628	2787.1621
0.7165	2780.9554
0.71677	2773.3553
0.71702	2781.5253
0.7173	2791.9108
0.71755	2788.1266
0.71777	2781.2084
0.71802	2771.42
0.71827	2776.0222
0.71855	2785.0124
0.7188	2779.775
0.71902	2779.0643
0.71927	2789.0938
0.71952	2788.8927
0.7198	2779.3232
0.72005	2779.1426
0.72027	2777.2062
0.7205	2779.0779
0.72075	2784.5868
0.721	2791.6021
0.72125	2779.1865
0.7215	2776.9331
0.72175	2768.683
0.722	2768.1613
0.72229	2775.7984
0.7225	2778.601
0.72275	2786.1033
0.723	2787.8705
0.72325	2778.7026
0.7235	2774.497
0.72375	2780.3951
0.724	2783.4675
0.72425	2779.2833
0.7245	2794.1915
0.72475	2807.383
0.725	2788.08
0.72525	2770.4117
0.72554	2777.2117
0.72579	2782.8429
0.726	2778.0812
0.72625	2782.3809
0.72652	2784.0565
0.72675	2783.5245
0.727	2779.9985
0.72729	2779.2465
0.72754	2784.6028
0.72775	2793.3387
0.728	2790.0332
0.72827	2777.455
0.72852	2780.573
0.72877	2775.4848
0.72905	2771.3369
0.72925	2786.183
0.72951	2805.6781
0.72976	2802.8777
0.73001	2793.4252
0.73026	2792.7145
0.73053	2786.6381
0.73081	2787.4568
0.73106	2792.9694
0.73128	2795.219
0.73151	2776.9172
0.73176	2780.8082
0.73201	2780.9071
0.73226	2773.1011
0.7325	2776.1538
0.73275	2784.2142
0.733	2788.079
0.73325	2785.1442
0.73352	2776.1736
0.7338	2782.4978
0.73405	2788.1109
0.73427	2787.6353
0.73452	2786.7955
0.73477	2784.6062
0.735	2793.4186
0.73525	2795.0814
0.73554	2783.2686
0.73575	2779.6301
0.73602	2777.0786
0.73627	2774.8496
0.73652	2774.256
0.73675	2777.4769
0.737	2776.1654
0.73729	2785.1846
0.73754	2792.2884
0.73776	2792.7923
0.73803	2792.2265
0.73828	2804.6349
0.73851	2785.9229
0.73876	2784.3731
0.73901	2780.6623
0.73926	2773.5681
0.73954	2769.7124
0.73976	2776.8278
0.74001	2773.8062
0.74026	2771.4368
0.74051	2778.649
0.74076	2783.4359
0.74103	2782.7451
0.74131	2790.449
0.74153	2798.9692
0.74178	2782.9208
0.74203	2783.8518
0.74231	2790.3504
0.74256	2777.3441
0.74281	2774.7351
0.74303	2780.944
0.74328	2776.1786
0.74351	2769.8048
0.74376	2773.8204
0.74401	2779.962
0.74426	2783.6
0.74451	2786.8367
0.74478	2793.4737
0.74503	2792.6841
0.74528	2784.4458
0.74553	2783.2553
0.74576	2772.1529
0.74601	2774.8534
0.74626	2787.3994
0.74651	2779.5292
0.74676	2783.9535
0.74701	2798.4517
0.74726	2779.2717
0.74751	2772.6045
0.74779	2783.8622
0.74804	2791.148
0.74826	2795.0589
0.74851	2797.4739
0.74878	2787.7564
0.74903	2773.5396
0.74928	2776.6477
0.74951	2782.8975
0.74976	2788.6488
0.75004	2789.3339
0.75028	2778.8607
0.75053	2770.4717
0.75081	2768.7445
0.75101	2770.2393
0.75126	2777.1225
0.75151	2786.3468
0.75176	2800.5066
0.75201	2801.6742
0.75228	2791.2341
0.75253	2778.2636
0.75281	2767.4839
0.75303	2772.424
0.75328	2783.8314
0.75353	2779.2287
0.75376	2775.7601
0.75401	2773.6438
0.75426	2777.6015
0.75453	2776.0038
0.75478	2793.0405
0.75503	2813.306
0.75531	2817.3302
0.75551	2804.4989
0.75576	2797.9393
0.75601	2794.6239
0.75626	2778.2636
0.75654	2783.5739
0.75679	2783.8926
0.75701	2779.1389
0.75726	2781.3625
0.75753	2798.893
0.75776	2798.2248
0.75801	2782.0982
0.75829	2784.4444
0.75851	2789.2889
0.75876	2785.9885
0.75901	2786.2804
0.75928	2783.0149
0.75953	2774.3335
0.75976	2778.2151
0.76001	2774.5188
0.76029	2776.229
0.76051	2779.2017
0.76078	2783.6862
0.76106	2782.0742
0.76131	2782.1587
0.76151	2778.6273
0.76176	2773.174
0.76201	2780.3691
0.76226	2780.749
0.76253	2778.2334
0.76278	2787.3943
0.76303	2782.453
0.76328	2777.1546
0.76353	2778.0811
0.76378	2778.5882
0.76401	2778.407
0.76426	2780.6149
0.76451	2776.481
0.76476	2774.9777
0.76501	2776.0067
0.76528	2789.7619
0.76556	2779.1738
0.76576	2783.8313
0.76601	2780.6834
0.76626	2781.4526
0.76653	2773.2537
0.76681	2781.2634
0.76706	2781.9268
0.76731	2774.8081
0.76751	2774.5185
0.76776	2777.9573
0.76801	2769.068
0.76828	2777.3221
0.76853	2784.2321
0.76878	2794.9794
0.76903	2778.3923
0.76928	2783.2351
0.76951	2783.4115
0.76976	2773.2826
0.77001	2778.9492
0.77026	2774.0571
0.77053	2781.7597
0.77078	2779.4139
0.77103	2766.6942
0.77128	2764.8929
0.77151	2777.7556
0.77176	2792.5387
0.77201	2784.4996
0.77226	2774.0914
0.77251	2778.063
0.77278	2762.1393
0.77303	2755.1981
0.77328	2753.336
0.77356	2759.3448
0.77381	2759.3217
0.77401	2758.6367
0.77426	2753.5932
0.77453	2746.9682
0.77481	2754.8195
0.77506	2752.5893
0.77528	2761.1988
0.77553	2775.7724
0.77578	2787.9018
0.77603	2774.2608
0.77628	2753.4062
0.77653	2747.5482
0.77681	2750.2852
0.77706	2743.3748
0.77731	2739.885
0.77756	2747.8748
0.77776	2735.6673
0.77801	2727.4698
0.77826	2748.2928
0.77853	2719.6083
0.77878	2721.2681
0.77903	2735.187
0.77928	2766.5527
0.77953	2826.4328
0.77976	2740.7492
0.78001	2727.4894
0.78028	2735.546
0.78056	2745.6127
0.78081	2738.5815
0.78106	2741.7053
0.78126	2735.1119
0.78151	2729.4875
0.78179	2729.804
0.78201	2761.9128
0.78228	2738.2629
0.78256	2747.5448
0.78278	2750.3108
0.78301	2725.6338
0.78326	2745.0121
0.78354	2741.4589
0.78379	2732.8674
0.78404	2734.0928
0.78426	2735.3545
0.78453	2739.3976
0.78478	2730.6456
0.78503	2745.6046
0.78528	2734.4455
0.78556	2736.1191
0.78581	2740.8083
0.78606	2743.6074
0.78628	2741.4845
0.78653	2741.9742
0.78678	2730.1989
0.78703	2744.6668
0.78728	2742.0189
0.78753	2733.2653
0.78778	2734.9391
0.78801	2734.5414
0.78826	2734.5266
0.78854	2752.3428
0.78876	2726.158
0.78901	2732.8002
0.78928	2742.7245
0.78953	2749.9381
0.78978	2749.1317
0.79003	2737.3847
0.79031	2743.8916
0.79056	2738.5599
0.79081	2731.9326
0.79103	2733.0939
0.79128	2736.369
0.79153	2734.6385
0.79178	2730.9619
0.79201	2753.4858
0.79226	2737.0675
0.79251	2737.0567
0.79276	2742.9489
0.79301	2744.3277
0.79326	2732.5209
0.79351	2744.2413
0.79376	2730.853
0.79403	2741.6144
0.79428	2737.809
0.79456	2734.0578
0.79476	2729.7996
0.79501	2735.7716
0.79526	2732.4469
0.79551	2735.0022
0.79576	2733.7715
0.79603	2738.3168
0.79631	2740.9708
0.79653	2745.6077
0.79676	2738.9648
0.79701	2743.6073
0.79729	2739.7707
0.79754	2730.7485
0.79776	2735.9634
0.79801	2737.6961
0.79826	2730.8463
0.79851	2729.0264
0.79876	2730.8447
0.79901	2734.3121
0.79926	2733.7889
0.79953	2735.494
0.79978	2742.2529
0.80003	2744.9702
0.80026	2740.5947
0.80051	2735.7901
0.80078	2739.9202
0.80106	2733.9139
0.80131	2733.2308
0.80153	2731.6296
0.80176	2729.853
0.80201	2731.8054
0.80226	2726.9345
0.80253	2732.2859
0.80281	2734.5612
0.80306	2740.621
0.80331	2737.9125
0.80353	2745.1752
0.80378	2737.9861
0.80403	2728.3747
0.80428	2737.2693
0.80453	2740.5943
0.80478	2733.2213
0.80506	2727.8236
0.80528	2727.1541
0.80553	2729.2896
0.80578	2731.8841
0.80603	2743.4246
0.80626	2734.9874
0.80651	2737.6854
0.80679	2740.9655
0.80701	2741.2721
0.80728	2738.292
0.80756	2737.8172
0.80781	2735.3979
0.80801	2740.5604
0.80826	2733.3437
0.80851	2728.3583
0.80878	2731.1942
0.80906	2731.4681
0.80926	2729.4199
0.80951	2733.087
0.80976	2733.6235
0.81001	2735.1551
0.81026	2741.1233
0.81053	2735.282
0.81081	2744.9127
0.81103	2742.4819
0.81128	2735.9548
0.81153	2735.0441
0.81178	2731.2385
0.81203	2726.2756
0.81228	2732.0276
0.81251	2740.8828
0.81276	2729.7073
0.81301	2733.6807
0.81326	2729.4737
0.81351	2742.9573
0.81376	2744.9038
0.81401	2726.3918
0.81426	2743.6217
0.81451	2744.6554
0.81476	2739.3914
0.81501	2734.7136
0.81526	2730.3921
0.81551	2728.3248
0.81576	2734.4911
0.81601	2729.0263
0.81626	2735.8089
0.81651	2734.8667
0.81676	2734.6714
0.81701	2742.1636
0.81726	2749.077
0.81753	2750.6817
0.81778	2746.0243
0.81803	2740.6193
0.81828	2734.309
0.81853	2722.7599
0.81878	2720.8084
0.81903	2741.034
0.81928	2738.9478
0.81951	2735.654
0.81976	2737.6042
0.82004	2735.1775
0.82029	2735.7023
0.82051	2735.1421
0.82078	2747.6347
0.82103	2747.7558
0.82128	2745.3983
0.82153	2739.9405
0.82178	2737.7353
0.82203	2736.4106
0.82226	2736.5545
0.82251	2736.2826
0.82276	2732.8956
0.82301	2734.0431
0.82326	2736.5173
0.82351	2731.588
0.82376	2743.823
0.82401	2747.8836
0.82426	2748.8378
0.82451	2752.635
0.82476	2751.6413
0.82504	2737.206
0.82526	2736.1855
0.82551	2726.9296
0.82576	2724.8317
0.82601	2738.866
0.82626	2739.1018
0.82651	2737.0912
0.82678	2733.9189
0.82706	2730.7061
0.82728	2736.0228
0.82753	2743.6296
0.82776	2743.3851
0.82801	2746.2757
0.82828	2746.8911
0.82856	2729.201
0.82878	2731.6869
0.82903	2736.2711
0.82926	2734.663
0.82951	2733.6829
0.82976	2733.4754
0.83001	2739.6499
0.83026	2732.2531
0.83051	2732.5844
0.83076	2739.4672
0.83101	2751.73
0.83128	2758.2247
0.83153	2755.5541
0.83181	2741.0507
0.83203	2748.5618
0.83228	2782.7445
0.83253	2701.8422
0.83281	2726.9811
0.83306	2733.1344
0.83331	2728.7436
0.83353	2738.1361
0.83378	2746.2982
0.83403	2745.262
0.83428	2761.3159
0.83453	2767.7687
0.83478	2756.0758
0.83503	2768.8168
0.83531	2766.5318
0.83556	2764.4666
0.83581	2764.2172
0.83601	2763.5907
0.83626	2754.8174
0.83651	2773.0804
0.83676	2749.6132
0.83701	2752.3683
0.83728	2747.4451
0.83753	2745.5104
0.83778	2761.9699
0.83803	2769.9497
0.83831	2778.1787
0.83853	2778.8595
0.83876	2780.2602
0.83901	2772.3786
0.83926	2769.4907
0.83951	2762.8193
0.83976	2771.6492
0.84001	2778.1968
0.84026	2773.8102
0.84053	2777.1336
0.84078	2768.6788
0.84103	2778.6103
0.84126	2784.8296
0.84151	2784.7058
0.84176	2782.9182
0.84201	2783.922
0.84226	2766.5801
0.84253	2779.4043
0.84281	2782.55
0.84303	2788.2159
0.84328	2779.7859
0.84351	2778.5833
0.84376	2779.3384
0.84401	2768.0783
0.84426	2768.9201
0.84451	2776.7036
0.84476	2793.0601
0.84501	2793.8907
0.84526	2783.7857
0.84554	2771.2118
0.84576	2745.9327
0.84603	2783.5337
0.84631	2777.9028
0.84653	2784.2571
0.84678	2777.9576
0.84701	2787.5233
0.84726	2784.4693
0.84751	2766.9128
0.84776	2775.4511
0.84801	2791.4732
0.84828	2808.9086
0.84853	2819.9874
0.84878	2825.2832
0.84906	2785.794
0.84926	2752.2596
0.84951	2793.7518
0.84976	2794.2754
0.85001	2805.0901
0.85026	2804.9176
0.85053	2785.5399
0.85078	2769.6325
0.85103	2772.1591
0.85128	2778.9674
0.85153	2785.9475
0.85176	2787.9218
0.85201	2791.8581
0.85229	2793.2636
0.85254	2777.1677
0.85276	2773.6481
0.85303	2781.3535
0.85328	2786.904
0.85353	2784.1036
0.85381	2769.4701
0.85401	2776.6587
0.85426	2784.4828
0.85451	2787.2446
0.85476	2782.2248
0.85501	2797.1176
0.85526	2797.2809
0.85553	2791.3529
0.85578	2789.3876
0.85603	2769.1239
0.85628	2778.8793
0.85656	2773.0621
0.85678	2780.712
0.85703	2773.4675
0.85726	2777.4668
0.85751	2782.1815
0.85776	2786.0979
0.85801	2779.5032
0.85826	2782.3829
0.85851	2793.9088
0.85878	2781.5907
0.85901	2794.5385
0.85926	2780.2147
0.85954	2777.6604
0.85976	2775.7426
0.86001	2770.7194
0.86026	2778.1674
0.86051	2778.3911
0.86076	2778.3796
0.86103	2776.6531
0.86128	2766.9047
0.86153	2779.785
0.86178	2795.2829
0.86201	2799.4514
0.86226	2787.1852
0.86251	2781.2207
0.86276	2784.871
0.86301	2792.7401
0.86326	2782.0378
0.86351	2772.7662
0.86376	2772.6158
0.86401	2773.021
0.86428	2782.6787
0.86453	2775.0536
0.86478	2771.1542
0.86503	2790.5028
0.86528	2802.9876
0.86553	2788.2035
0.86578	2785.674
0.86603	2785.6856
0.86628	2777.8623
0.86653	2776.133
0.86676	2788.5159
0.86701	2789.747
0.86729	2777.6396
0.86753	2771.2052
0.86778	2771.4456
0.86803	2778.8474
0.86828	2784.951
0.86851	2805.314
0.86876	2799.8441
0.86901	2794.5512
0.86926	2789.3643
0.86951	2772.8498
0.86976	2783.0885
0.87004	2789.938
0.87026	2782.2771
0.87053	2797.416
0.87078	2793.745
0.87103	2775.3055
0.87126	2768.0773
0.87151	2777.4323
0.87176	2783.5631
0.87201	2811.1702
0.87228	2816.645
0.87253	2801.0168
0.87278	2787.3604
0.87306	2770.2933
0.87326	2785.1419
0.87351	2785.8397
0.87376	2781.1226
0.87404	2770.2544
0.87426	2773.5719
0.87453	2774.3474
0.87478	2787.088
0.87503	2785.9784
0.87528	2789.6099
0.87551	2805.1838
0.87576	2807.1221
0.87601	2793.4892
0.87628	2791.6125
0.87656	2781.7484
0.87681	2783.6288
0.87703	2780.8723
0.87728	2775.2063
0.87753	2784.5342
0.87778	2804.9144
0.87803	2797.5683
0.87828	2776.0881
0.87853	2772.84
0.87878	2785.97
0.87901	2796.2009
0.87926	2794.2381
0.87951	2794.2395
0.87979	2785.7684
0.88004	2783.2128
0.88026	2791.3341
0.88051	2787.244
0.88076	2791.9626
0.88101	2793.1447
0.88129	2791.8912
0.88151	2780.7611
0.88178	2767.9651
0.88203	2770.1531
0.88228	2784.3444
0.88251	2792.7697
0.88276	2787.2239
0.88301	2775.3781
0.88328	2782.5069
0.88353	2784.6843
0.88381	2778.6375
0.88401	2779.2779
0.88426	2785.3273
0.88454	2783.8949
0.88476	2779.7536
0.88501	2769.2222
0.88526	2779.5925
0.88551	2778.9749
0.88576	2776.3729
0.88601	2778.6418
0.88628	2791.7133
0.88653	2789.5987
0.88678	2778.0388
0.88703	2764.8004
0.88726	2793.5522
0.88751	2798.8235
0.88779	2776.1038
0.88804	2764.8679
0.88826	2771.01
0.88853	2775.6722
0.88881	2773.1454
0.88906	2777.8146
0.88926	2785.1123
0.88951	2786.6425
0.88976	2786.3667
0.89001	2791.0015
0.89026	2778.5293
0.89054	2784.1886
0.89076	2786.92
0.89101	2783.1698
0.89126	2778.7282
0.89154	2781.1113
0.89179	2781.9199
0.89204	2775.862
0.89229	2773.1862
0.89251	2794.3283
0.89278	2804.027
0.89301	2783.5218
0.89326	2786.6391
0.89354	2784.4809
0.89379	2788.2165
0.89404	2796.4002
0.89426	2788.9069
0.89451	2781.186
0.89476	2784.9125
0.89504	2771.2178
0.89529	2768.4411
0.89554	2769.9591
0.89576	2769.2251
0.89601	2786.4848
0.89628	2767.9302
0.89651	2777.5383
0.89676	2781.6863
0.89704	2791.2819
0.89726	2799.2698
0.89751	2791.9337
0.89776	2782.0526
0.89803	2780.6286
0.89831	2779.1256
0.89856	2773.0009
0.89876	2770.5202
0.89901	2776.9354
0.89926	2786.1153
0.89951	2792.6258
0.89978	2785.1409
0.90001	2796.6094
0.90026	2794.9084
0.90051	2790.4056
0.90076	2799.4509
0.90101	2802.6519
0.90126	2791.807
0.90151	2792.0938
0.90176	2787.7543
0.902	2775.8042
0.90225	2787.7466
0.9025	2787.6311
0.90275	2776.6757
0.90302	2790.9126
0.90327	2820.9504
0.90355	2824.3988
0.90377	2802.7591
0.90402	2752.838
0.90427	2782.3851
0.90452	2780.5504
0.90475	2777.2978
0.905	2774.6983
0.90525	2774.0221
0.90552	2779.8052
0.9058	2777.9232
0.90602	2776.274
0.90627	2790.6823
0.90652	2792.709
0.9068	2793.1511
0.90702	2783.0817
0.90727	2778.8296
0.90752	2768.1947
0.90775	2774.8145
0.908	2771.0175
0.90825	2780.2898
0.9085	2776.5768
0.90879	2796.3533
0.909	2803.4241
0.90925	2776.5824
0.9095	2783.7049
0.90975	2808.2309
0.91	2805.5645
0.91025	2793.6953
0.9105	2782.5893
0.91075	2776.1645
0.911	2787.2086
0.91125	2778.5066
0.91152	2763.6818
0.91177	2773.0401
0.91202	2784.6657
0.91225	2775.5734
0.91251	2766.8112
0.91276	2774.2098
0.91301	2791.1486
0.91326	2798.3495
0.91353	2782.5145
0.91378	2778.2115
0.91403	2790.7691
0.91428	2801.4295
0.91451	2796.8581
0.91476	2776.4445
0.91501	2768.7988
0.91526	2780.177
0.91553	2774.7069
0.91578	2774.6345
0.91603	2775.071
0.91631	2777.4377
0.91653	2784.8433
0.91678	2785.1465
0.91703	2783.6355
0.91728	2771.7454
0.91751	2774.2677
0.91776	2778.9524
0.91804	2783.1849
0.91826	2780.1308
0.91853	2758.2923
0.91878	2759.3044
0.919	2758.6033
0.91927	2759.0111
0.91952	2754.9107
0.91977	2758.9648
0.92002	2745.6108
0.92025	2762.9134
0.9205	2768.5232
0.92079	2766.8957
0.92104	2762.6728
0.92129	2755.1208
0.9215	2774.7489
0.92177	2777.5256
0.92202	2752.6455
0.92225	2747.3048
0.9225	2746.8286
0.92279	2747.3359
0.92304	2745.8293
0.92325	2745.6894
0.9235	2726.8495
0.92377	2726.8803
0.92402	2728.8198
0.92427	2731.931
0.9245	2738.2382
0.92475	2741.6128
0.925	2758.6491
0.92525	2790.2862
0.9255	2738.2845
0.92576	2736.2026
0.92603	2737.8983
0.92628	2737.7875
0.92653	2739.0266
0.92678	2736.9688
0.92701	2732.0858
0.92726	2731.7741
0.92751	2731.5919
0.92776	2734.0735
0.92801	2734.722
0.92826	2736.4834
0.92854	2741.6726
0.92876	2728.2511
0.92901	2737.3211
0.92925	2732.6767
0.9295	2732.0768
0.92979	2732.4005
0.93	2731.6654
0.93025	2734.3891
0.9305	2735.2684
0.93076	2736.2889
0.93101	2736.45
0.93126	2735.6901
0.93151	2734.4894
0.93176	2732.7461
0.93201	2731.8508
0.93226	2733.5611
0.93251	2735.4923
0.93275	2735.1749
0.933	2735.3236
0.93325	2735.1104
0.9335	2734.9143
0.93375	2733.9243
0.934	2732.2776
0.93425	2734.9044
0.93454	2734.6772
0.93479	2734.3728
0.93504	2734.7305
0.93525	2735.9367
0.9355	2732.8592
0.93575	2735.4629
0.936	2733.9555
0.93627	2733.7421
0.93655	2733.7461
0.9368	2733.216
0.93702	2733.2109
0.93725	2734.6238
0.9375	2734.4244
0.93775	2734.549
0.938	2734.4028
0.93825	2733.9137
0.9385	2733.1231
0.93879	2732.3047
0.93902	2734.8492
0.93927	2732.6146
0.93952	2734.0309
0.93976	2733.8542
0.94003	2734.0359
0.94028	2733.2463
0.94051	2733.1818
0.94076	2733.1576
0.94101	2732.5357
0.94126	2732.4799
0.94154	2732.5875
0.94176	2732.2267
0.942	2732.4872
0.94227	2732.5871
0.94252	2732.0072
0.94277	2733.3029
0.943	2732.9343
0.94325	2733.0646
0.9435	2733.0341
0.94375	2733.0783
0.944	2732.9009
0.94425	2732.6472
0.94452	2732.161
0.94475	2732.3131
0.945	2732.1445
0.94525	2732.3237
0.9455	2732.2608
0.94577	2731.9525
0.94602	2731.7755
0.94625	2732.0288
0.94651	2732.097
0.94676	2732.4377
0.94701	2730.1221
0.94726	2731.4281
0.94751	2731.6709
0.94776	2731.8456
0.94801	2732.0216
0.94826	2731.9474
0.94851	2732.31
0.94876	2732.1771
0.94904	2732.1332
0.94926	2732.1412
0.94951	2732.0241
0.94975	2731.9199
0.95	2732.1924
0.95025	2732.2828
0.9505	2732.5596
0.95075	2732.6738
0.95102	2732.3437
0.95127	2732.0183
0.95152	2731.997
0.9518	2732.0625
0.95205	2732.1776
0.9523	2732.1848
0.9525	2731.9957
0.95275	2731.8275
0.953	2731.8736
0.95325	2731.6272
0.9535	2732.4272
0.95375	2732.5494
0.954	2732.5655
0.95425	2732.3068
0.95452	2732.3287
0.95477	2731.8881
0.95502	2731.7789
0.95527	2731.9357
0.95552	2732.0811
0.95577	2732.0531
0.95602	2732.0532
0.95627	2731.5661
0.95652	2731.8369
0.95677	2731.8832
0.95702	2732.5914
0.95727	2732.8715
0.95752	2732.7118
0.95777	2732.5304
0.958	2732.4156
0.95825	2730.5635
0.9585	2731.2824
0.95875	2732.1421
0.959	2732.0195
0.95925	2731.7747
0.9595	2731.4595
0.95979	2731.4506
0.96	2731.5608
0.96026	2734.224
0.96053	2733.3577
0.96081	2732.3958
0.96106	2732.675
0.96126	2733.5577
0.96151	2734.058
0.96176	2734.0183
0.96201	2734.3671
0.96226	2733.4485
0.96251	2732.8431
0.96276	2732.8259
0.96301	2732.7527
0.96325	2732.5107
0.9635	2732.3584
0.96375	2734.0513
0.96404	2734.5308
0.96429	2735.163
0.9645	2735.8274
0.96475	2734.4387
0.965	2734.3017
0.96528	2734.5623
0.96553	2735.2711
0.96578	2734.7119
0.96603	2735.3213
0.96628	2736.0744
0.96653	2736.4791
0.96678	2736.0363
0.96701	2736.0727
0.96726	2734.2055
0.96754	2732.6142
0.96776	2732.0631
0.96801	2733.391
0.96828	2734.5711
0.96856	2734.6105
0.96881	2734.0103
0.96906	2733.2002
0.96928	2732.5962
0.9695	2732.2559
0.96977	2731.8187
0.97002	2731.5525
0.97027	2732.2278
0.97052	2732.1671
0.9708	2733.9504
0.97105	2736.2338
0.97127	2736.4882
0.9715	2734.4661
0.97175	2733.2003
0.97204	2732.875
0.97225	2733.5527
0.9725	2734.3804
0.97275	2739.408
0.97304	2738.3597
0.97327	2738.1293
0.97352	2739.0943
0.97377	2739.4942
0.97402	2744.7003
0.9743	2771.8153
0.97452	2786.1641
0.97477	2724.6096
0.97502	2737.189
0.97527	2720.6096
0.97552	2731.6617
0.97577	2734.4578
0.97602	2747.592
0.97626	2771.0127
0.97651	2752.0612
0.97676	2754.0006
0.97701	2764.2836
0.97726	2769.021
0.97751	2769.0486
0.97776	2769.1708
0.97801	2765.5632
0.97826	2754.5081
0.97851	2766.2722
0.97878	2750.1593
0.97906	2752.4851
0.97925	2754.479
0.97952	2755.5182
0.97977	2757.0167
0.98	2758.4583
0.98025	2761.9499
0.9805	2775.4354
0.98077	2782.5133
0.98102	2781.5781
0.98127	2782.6415
0.98152	2783.6211
0.98177	2776.2755
0.982	2775.8718
0.98225	2776.2105
0.98254	2771.7969
0.98279	2772.7855
0.983	2774.6173
0.98327	2775.9142
0.98352	2775.7473
0.98377	2776.4735
0.98402	2774.5713
0.98427	2781.1
0.98452	2784.3143
0.98477	2787.9069
0.98502	2796.6836
0.98527	2788.6404
0.98552	2785.6069
0.98577	2778.4236
0.98602	2777.4444
0.98626	2772.5452
0.98651	2772.1114
0.98676	2774.513
0.98701	2779.8153
0.98726	2786.5238
0.98753	2781.2355
0.98778	2776.1771
0.98806	2790.529
0.98828	2812.5978
0.98853	2820.0797
0.98876	2801.3192
0.98901	2787.4003
0.98926	2771.8917
0.98951	2776.1091
0.98976	2779.7
0.99	2776.338
0.99025	2775.0979
0.9905	2776.5893
0.99079	2777.6732
0.991	2784.6783
0.99127	2781.5019
0.99155	2791.1644
0.99177	2800.352
0.99202	2790.3252
0.99227	2790.585
0.99251	2779.621
0.99276	2771.5058
0.99301	2774.4245
0.99326	2797.9317
0.99351	2792.3298
0.99376	2782.1787
0.99401	2778.6999
0.99426	2781.8243
0.99451	2792.8401
0.99476	2786.9128
0.99501	2781.1872
0.99526	2800.4287
0.99551	2801.2748
0.99578	2793.2283
0.99603	2782.9655
0.99628	2773.6083
0.99656	2777.8206
0.99678	2780.424
0.99703	2779.5368
0.99728	2775.6515
0.99753	2777.8433
0.99778	2790.2459
0.99803	2789.826
0.99831	2783.9926
0.99853	2786.5928
0.99878	2788.9391
0.99901	2793.6635
0.99926	2788.7877
0.99951	2772.5527
0.99976	2774.7782
1	2781.0723
1.00025	2780.8388
1.0005	2779.5459
1.00077	2782.0966
1.00102	2780.0698
1.00127	2783.405
1.00155	2782.2605
1.0018	2784.9281
1.00202	2786.3554
1.00227	2784.9576
1.0025	2779.3957
1.00275	2777.8892
1.00304	2782.4732
1.00329	2779.9817
1.0035	2775.6486
1.00377	2774.4208
1.00405	2783.8496
1.00427	2783.5713
1.00452	2784.5586
1.00477	2783.1352
1.005	2780.6033
1.00525	2783.5845
1.0055	2795.4547
1.00575	2786.0701
1.00602	2780.3058
1.0063	2786.6527
1.00652	2775.1109
1.00677	2772.562
1.00702	2784.0983
1.0073	2779.0836
1.00752	2774.6753
1.00777	2776.8274
1.00802	2784.0533
1.00825	2778.5337
1.0085	2781.0698
1.00875	2784.4662
1.009	2785.383
1.00925	2777.7987
1.0095	2782.7982
1.00977	2781.1635
1.01002	2774.3889
1.01027	2778.0996
1.01052	2795.8069
1.01077	2794.6538
1.01102	2785.3429
1.01127	2773.2948
1.01152	2779.7697
1.01177	2782.4707
1.012	2779.8683
1.01225	2778.1302
1.0125	2791.1317
1.01275	2780.1429
1.01302	2772.3351
1.0133	2766.4697
1.01355	2782.892
1.01377	2790.5504
1.01402	2796.75
1.01425	2798.2228
1.0145	2783.3621
1.01475	2781.1737
1.015	2792.5456
1.01529	2788.5729
1.01554	2800.3236
1.01575	2801.8814
1.016	2787.9487
1.01627	2785.8548
1.01652	2784.7227
1.01675	2777.5932
1.017	2779.8956
1.01729	2786.4284
1.0175	2787.8157
1.01775	2781.3287
1.018	2773.8876
1.01829	2776.4584
1.0185	2786.588
1.01877	2803.4423
1.01905	2815.979
1.0193	2808.2754
1.01952	2792.4727
1.01977	2779.9285
1.02002	2774.7867
1.0203	2778.6362
1.02055	2787.7274
1.0208	2786.5158
1.02102	2799.406
1.02127	2809.0929
1.02152	2791.6873
1.0218	2778.0645
1.022	2785.0991
1.02225	2791.4322
1.0225	2791.2894
1.02275	2795.8684
1.023	2788.2457
1.02327	2779.0391
1.0235	2772.9532
1.02375	2779.4002
1.02404	2783.0866
1.02429	2794.1785
1.0245	2803.6826
1.02475	2798.6745
1.025	2776.5426
1.02529	2782.7992
1.02554	2788.8091
1.02579	2789.2141
1.026	2791.2888
1.02625	2790.8343
1.02652	2792.1833
1.02677	2787.032
1.02702	2777.0532
1.0273	2777.6839
1.0275	2782.0243
1.02775	2773.7732
1.02802	2772.3245
1.02827	2772.454
1.02852	2778.909
1.02877	2783.539
1.02902	2781.2061
1.02927	2793.6766
1.02952	2797.1121
1.02977	2793.5799
1.03002	2793.6292
1.03027	2779.8487
1.03052	2766.952
1.03077	2772.269
1.031	2782.5068
1.03125	2788.195
1.03154	2775.7845
1.03179	2779.5948
1.032	2783.3591
1.03227	2780.4759
1.03255	2785.2768
1.03277	2789.0785
1.03302	2794.5919
1.03327	2784.2078
1.03352	2779.6528
1.03377	2778.6799
1.03402	2773.3535
1.03427	2772.3422
1.03452	2774.5733
1.03477	2779.7361
1.03502	2781.2813
1.03527	2777.2081
1.03555	2774.87
1.03577	2780.2364
1.03602	2788.7997
1.03627	2796.7198
1.03655	2801.8534
1.03677	2789.1403
1.03702	2779.3856
1.03727	2775.9921
1.03755	2776.5835
1.0378	2780.5561
1.03802	2793.1229
1.03827	2788.0117
1.03852	2771.92
1.0388	2781.2898
1.03905	2784.9408
1.03925	2780.2268
1.0395	2784.3328
1.03975	2790.0562
1.04	2786.9192
1.04025	2779.5991
1.0405	2785.6834
1.04077	2773.9032
1.04102	2774.9293
1.04127	2792.0258
1.04152	2783.6329
1.04177	2778.1992
1.04202	2779.6051
1.04227	2779.2279
1.04252	2779.7852
1.04277	2787.946
1.04302	2803.4057
1.04327	2797.7277
1.04352	2787.0985
1.04375	2772.239
1.044	2773.0434
1.04425	2778.713
1.0445	2785.7356
1.04475	2783.708
1.045	2778.8246
1.04529	2778.4529
1.0455	2776.025
1.04575	2776.6182
1.046	2783.2486
1.04625	2788.0847
1.04654	2791.9998
1.04675	2794.207
1.047	2797.3423
1.04727	2777.8708
1.0475	2773.087
1.04775	2792.087
1.04804	2779.4799
1.04829	2777.9878
1.0485	2782.5318
1.04877	2779.032
1.04902	2779.3271
1.04925	2784.0531
1.0495	2782.7668
1.04975	2793.042
1.05	2795.2535
1.05025	2774.0851
1.0505	2770.7603
1.05075	2778.6583
1.051	2785.6879
1.05125	2783.6458
1.0515	2780.6834
1.05177	2802.4222
1.05205	2800.1729
1.05227	2780.1183
1.05252	2778.5079
1.05275	2779.3828
1.053	2784.0285
1.05325	2789.0795
1.0535	2774.5225
1.05375	2786.52
1.05402	2781.6104
1.05427	2793.568
1.05452	2776.8777
1.05475	2778.0384
1.055	2792.3615
1.05525	2797.1536
1.0555	2785.0618
1.05575	2789.0939
1.056	2769.9662
1.05625	2781.5023
1.0565	2776.7509
1.05675	2789.2057
1.057	2786.5533
1.05725	2776.9246
1.05754	2777.5034
1.05775	2770.6994
1.058	2773.5705
1.05825	2784.2919
1.0585	2778.595
1.05879	2775.3886
1.059	2768.2775
1.05925	2762.3336
1.0595	2778.9146
1.05975	2768.1283
1.06	2796.4597
1.06025	2799.5372
1.0605	2779.7389
1.06075	2763.8254
1.061	2754.6511
1.06125	2747.6903
1.06154	2756.0393
1.06175	2757.1474
1.06202	2756.1831
1.06227	2754.9905
1.06252	2746.5929
1.06277	2744.4728
1.063	2766.9529
1.06325	2773.4765
1.0635	2772.845
1.06375	2785.3893
1.064	2773.3757
1.06427	2756.913
1.06452	2755.4541
1.06477	2745.0228
1.06505	2736.5358
1.06527	2737.0034
1.06552	2735.678
1.06577	2730.5342
1.06605	2732.6958
1.0663	2750.216
1.06652	2714.3851
1.06677	2721.3893
1.06702	2769.7072
1.06727	2853.835
1.06752	2743.5038
1.06777	2729.7801
1.06802	2744.7171
1.06827	2746.6382
1.06852	2734.9604
1.06877	2734.1054
1.06902	2733.0582
1.06927	2730.456
1.06955	2729.5817
1.0698	2742.2811
1.07	2735.1254
1.07025	2735.9192
1.0705	2734.0851
1.07075	2743.0109
1.071	2759.6218
1.07125	2750.5221
1.0715	2746.7848
1.07175	2728.2404
1.072	2728.8934
1.07227	2735.0755
1.07255	2735.3838
1.07277	2730.5114
1.07302	2731.4485
1.07327	2737.0045
1.07352	2764.7772
1.07375	2741.7222
1.074	2743.4104
1.07425	2735.9605
1.0745	2751.0639
1.07475	2734.9239
1.07504	2740.2941
1.07529	2741.7384
1.0755	2736.7418
1.07577	2733.74
1.07602	2731.1816
1.07627	2729.4753
1.07652	2734.029
1.0768	2735.3148
1.07705	2733.0166
1.0773	2744.4562
1.07755	2747.5473
1.07777	2749.8582
1.07802	2736.6661
1.07827	2742.8995
1.07852	2735.6527
1.07877	2738.3467
1.079	2736.8419
1.07925	2735.6627
1.0795	2729.543
1.07975	2741.5293
1.08	2731.7243
1.08029	2738.4206
1.08054	2736.0192
1.08079	2746.1577
1.08104	2746.4154
1.08125	2737.6304
1.0815	2743.1862
1.08175	2736.257
1.082	2739.9732
1.08229	2739.0165
1.0825	2738.9675
1.08277	2730.2519
1.08302	2732.173
1.08327	2740.69
1.0835	2733.4231
1.08375	2730.3872
1.08404	2741.7099
1.08425	2744.39
1.0845	2749.2192
1.08475	2738.9953
1.085	2743.1842
1.08525	2737.538
1.0855	2730.9623
1.08575	2729.3513
1.08602	2739.5302
1.08627	2736.5741
1.08652	2727.9673
1.08677	2739.7089
1.08702	2729.5195
1.08727	2733.1697
1.08755	2739.0399
1.08777	2738.7697
1.08802	2746.3489
1.08827	2741.69
1.08855	2735.9963
1.08875	2734.4428
1.089	2738.1839
1.08929	2728.8227
1.0895	2733.7742
1.08975	2730.2584
1.09	2736.4233
1.09027	2727.5978
1.09052	2731.1207
1.09077	2735.001
1.09102	2740.6684
1.09127	2742.3192
1.09152	2740.5799
1.09177	2740.9785
1.092	2741.2104
1.09225	2735.9445
1.09254	2734.1306
1.09279	2731.2816
1.093	2731.203
1.09325	2732.439
1.0935	2731.575
1.09375	2728.6425
1.09402	2731.433
1.0943	2730.3555
1.09455	2736.5031
1.09477	2741.4231
1.09502	2739.8413
1.09525	2731.7649
1.0955	2740.446
1.09575	2738.6406
1.096	2733.635
1.09625	2730.6921
1.09654	2727.7984
1.09675	2733.3397
1.097	2732.8325
1.09725	2732.937
1.0975	2732.6812
1.09777	2733.4967
1.09805	2736.5678
1.09827	2742.2089
1.09852	2746.3091
1.09877	2740.2694
1.09902	2742.1854
1.0993	2733.0615
1.09955	2720.7706
1.09975	2730.5403
1.1	2730.5241
1.10025	2729.8798
1.10054	2728.0824
1.10079	2738.8553
1.10102	2732.1414
1.10127	2733.6313
1.10152	2742.8669
1.10177	2743.9021
1.10202	2744.2808
1.10227	2734.7872
1.10252	2745.1837
1.10277	2735.9212
1.10302	2732.2531
1.10327	2727.7465
1.10352	2737.1469
1.1038	2729.2534
1.10402	2731.7385
1.10425	2737.3262
1.1045	2736.0167
1.10479	2733.2581
1.105	2740.7124
1.10525	2748.2721
1.10554	2747.7665
1.10579	2748.6169
1.10604	2740.8347
1.10629	2731.3581
1.1065	2730.8722
1.10677	2718.5788
1.10702	2733.6198
1.10727	2741.286
1.10752	2735.7159
1.10777	2738.8676
1.10802	2735.3004
1.10827	2735.2124
1.10852	2742.5443
1.10877	2746.6586
1.10902	2730.8791
1.10925	2745.2953
1.1095	2742.1427
1.10979	2737.9413
1.11	2736.8655
1.11025	2740.3433
1.1105	2735.9413
1.11079	2729.7499
1.11104	2737.4409
1.11129	2734.9697
1.11154	2732.7752
1.11179	2735.4275
1.112	2742.5039
1.11225	2752.4305
1.1125	2755.4319
1.11275	2750.6118
1.113	2741.106
1.11325	2715.021
1.1135	2712.6457
1.11379	2735.1796
1.114	2744.8585
1.11425	2740.7176
1.1145	2735.9779
1.11475	2737.3834
1.115	2731.1775
1.11525	2743.1018
1.1155	2740.9915
1.11575	2738.2225
1.116	2739.5706
1.11625	2745.795
1.1165	2734.331
1.11675	2736.4259
1.117	2737.8048
1.11725	2732.4522
1.1175	2735.5186
1.11777	2731.6759
1.11802	2737.7214
1.11827	2733.9957
1.11852	2737.3734
1.11877	2745.9344
1.11902	2752.5543
1.11927	2738.2209
1.1195	2758.9593
1.11975	2754.821
1.12004	2771.4963
1.12025	2796.9835
1.1205	2717.8385
1.12075	2731.5735
1.12104	2730.0948
1.12125	2729.3238
1.12152	2736.9874
1.1218	2741.6039
1.12202	2749.2854
1.12227	2758.0181
1.12252	2762.6546
1.12277	2764.3638
1.12302	2743.4851
1.12327	2774.7309
1.12352	2766.7175
1.1238	2775.0078
1.12402	2751.7581
1.12427	2750.9141
1.1245	2751.5085
1.12475	2743.0398
1.12504	2752.1605
1.12529	2755.3649
1.1255	2763.3913
1.12575	2761.4107
1.126	2770.516
1.12629	2777.6768
1.1265	2782.0088
1.12675	2769.6147
1.127	2775.253
1.12727	2769.5587
1.12752	2773.3208
1.12777	2775.7162
1.12802	2766.9231
1.12825	2776.5982
1.1285	2772.6416
1.12875	2776.5499
1.129	2785.7012
1.12925	2777.938
1.12952	2783.3097
1.12977	2783.8484
1.13002	2785.1937
1.13027	2780.1939
1.13052	2791.8627
1.13077	2802.0552
1.13102	2805.0252
1.13127	2779.1731
1.1315	2779.5597
1.13175	2776.2782
1.132	2770.8271
1.13225	2774.2115
1.1325	2786.1237
1.13275	2801.2249
1.133	2793.5008
1.13329	2784.0326
1.13354	2774.861
1.13375	2776.2395
1.134	2802.6098
1.13427	2798.4671
1.13455	2776.8264
1.1348	2779.7774
1.13502	2784.106
1.13527	2764.5554
1.13552	2766.5344
1.13577	2784.5819
1.13605	2795.2808
1.13625	2800.603
1.1365	2796.9717
1.13679	2796.2189
1.137	2773.3291
1.13727	2793.3759
1.13755	2798.2522
1.13777	2782.71
1.13802	2781.291
1.13825	2781.5205
1.1385	2780.8973
1.13879	2788.4701
1.13904	2786.1416
1.13929	2790.8646
1.1395	2797.5376
1.13975	2784.7628
1.14	2789.8513
1.14029	2786.0017
1.1405	2784.9849
1.14075	2786.6167
1.141	2797.9246
1.14125	2805.2963
1.1415	2808.2669
1.14179	2785.5867
1.14204	2777.1642
1.14225	2773.2586
1.1425	2774.9425
1.14275	2786.7863
1.143	2779.6287
1.14327	2796.5919
1.14352	2795.1506
1.14377	2783.9344
1.14402	2777.0638
1.14427	2776.0914
1.14452	2775.2975
1.1448	2782.2425
1.14505	2773.9528
1.1453	2778.5936
1.14555	2781.6879
1.1458	2773.4165
1.14602	2775.6188
1.14627	2786.1761
1.14652	2799.0483
1.14677	2793.6929
1.147	2792.4981
1.14725	2777.8221
1.14754	2775.1586
1.14775	2778.8556
1.148	2773.9299
1.14825	2780.9086
1.14854	2774.4376
1.14879	2773.3405
1.14904	2775.0196
1.14929	2775.686
1.1495	2790.4358
1.14975	2803.6749
1.15	2799.0323
1.15029	2784.6586
1.1505	2779.7266
1.15075	2769.3005
1.151	2790.1133
1.15129	2788.2239
1.1515	2784.7939
1.15175	2773.1904
1.152	2776.112
1.15225	2786.4207
1.1525	2780.1781
1.15279	2781.9784
1.153	2796.3427
1.15325	2809.8081
1.1535	2800.9021
1.15379	2782.0028
1.15404	2780.2855
1.15425	2780.439
1.15452	2779.9841
1.15477	2770.8642
1.15502	2783.4441
1.1553	2769.5449
1.1555	2771.6314
1.15575	2775.757
1.156	2775.5364
1.15625	2784.4869
1.15654	2795.2878
1.15675	2787.8627
1.157	2780.9542
1.15725	2784.7837
1.1575	2787.0125
1.15775	2781.7865
1.158	2782.108
1.15825	2781.622
1.1585	2788.529
1.15875	2778.9137
1.15902	2760.3717
[truncated: 5,364 more rows]
