# Supplementary material for: Influence of inner meshing profile on noise of hybrid electric vehicles coupler chain based on vibration analysis
Source: Sci Rep. 2025 Jul 1;15:22071. doi: 10.1038/s41598-025-05168-w (PMC12217012; doi:10.1038/s41598-025-05168-w)
Supplement: Supplementary file 7 — Supplementary Information 7. [file 41598_2025_5168_MOESM7_ESM.csv]

Absolute maximum acceleration at different speeds(Data corresponding to Fig.26(a))
Input speed	Absolute maximum acceleration
	Base type chain	Compound type chain
rpm	10^6 mm/s^2	10^6 mm/s^2
500	20.818	8.462
1000	14.037	20.257
1500	40.087	19.044
2000	23.602	19.307
2500	40.605	22.241
3000	47.235	39.494
3500	52.52	58.755
4000	88.359	51.694
4500	65.013	51.345
5000	77.282	54.082
5500	111.48	52.838
6000	146.466	68.257
