# Supplementary material for: Influence of inner meshing profile on noise of hybrid electric vehicles coupler chain based on vibration analysis
Source: Sci Rep. 2025 Jul 1;15:22071. doi: 10.1038/s41598-025-05168-w (PMC12217012; doi:10.1038/s41598-025-05168-w)
Supplement: Supplementary file 8 — Supplementary Information 8. [file 41598_2025_5168_MOESM8_ESM.csv]

Acceleration of base type chain at 500 rpm(Data corresponding to Fig.26(b))
t	|a|
s	10^6 mm/s^2
0.66001	0.14355
0.66027	0.13994
0.66052	0.13669
0.66078	0.14409
0.661	0.14448
0.66126	0.14724
0.66152	0.14203
0.6618	0.1432
0.662	0.14266
0.66226	0.14549
0.66255	0.1419
0.66277	0.14017
0.66301	0.14051
0.66327	0.14482
0.66352	0.14268
0.66378	0.14389
0.664	0.1385
0.66428	0.14326
0.6645	0.1413
0.66476	0.14204
0.66503	0.14217
0.66525	0.09493
0.6655	0.13344
0.66576	0.14219
0.66601	0.14246
0.66625	0.12595
0.66651	0.13576
0.66676	0.143
0.66702	0.14236
0.66728	0.13667
0.66751	0.14313
0.66776	0.14356
0.66802	0.14659
0.66826	0.14107
0.66852	0.14399
0.66877	0.13971
0.669	0.11576
0.66928	0.14456
0.6695	0.15117
0.66976	0.14658
0.67003	0.14274
0.67025	0.12956
0.67051	0.14046
0.67076	0.1319
0.671	0.14461
0.67126	0.14407
0.67152	0.14594
0.67176	0.14522
0.67201	0.14519
0.67225	0.11042
0.67251	0.14173
0.6728	0.14205
0.673	0.10591
0.67326	0.08036
0.6735	0.14829
0.67376	0.14399
0.67401	0.14278
0.67427	0.14296
0.67452	0.14209
0.67478	0.14145
0.675	0.14436
0.67526	0.1445
0.67552	0.14294
0.67576	0.1432
0.67602	0.14162
0.67631	0.13771
0.6765	0.13661
0.67677	0.14685
0.67703	0.1377
0.67728	0.14804
0.67751	0.1543
0.67776	0.1434
0.67801	0.1487
0.6783	0.13612
0.67851	0.14215
0.67876	0.13544
0.67905	0.1412
0.67925	0.15757
0.67952	0.15294
0.67978	0.16022
0.68	0.14403
0.68028	0.12922
0.6805	0.16699
0.68076	0.13209
0.68101	0.13992
0.68126	0.14218
0.68152	0.14757
0.6818	0.14953
0.68201	0.15756
0.68227	0.15568
0.68252	0.1358
0.68278	0.16267
0.683	0.133
0.68326	0.10425
0.68352	0.14637
0.68377	0.15546
0.68403	0.15119
0.68425	0.1465
0.68451	0.14706
0.68476	0.15287
0.68501	0.14268
0.68527	0.14298
0.68556	0.13696
0.68578	0.084
0.68604	0.14104
0.68629	0.1406
0.68655	0.13841
0.68676	0.07259
0.68701	0.16274
0.68727	0.12266
0.68752	0.19862
0.68781	0.11417
0.688	0.21099
0.68828	0.11056
0.6885	0.1264
0.68876	0.09758
0.68901	0.12589
0.68927	0.11498
0.68952	0.09361
0.68981	0.11251
0.69	0.13446
0.69026	0.14257
0.6905	0.97599
0.69079	0.26784
0.69104	0.39271
0.69127	0.22145
0.6915	0.05478
0.69177	0.08343
0.69206	0.19352
0.69225	0.22795
0.69252	0.21404
0.69281	0.05759
0.693	0.19325
0.69326	0.29698
0.6935	0.04272
0.69376	0.33362
0.69401	0.25365
0.69427	0.13716
0.69456	0.20367
0.69478	0.10175
0.695	0.05602
0.69529	0.073
0.69552	0.07925
0.69576	0.47404
0.69601	0.59626
0.69627	0.23453
0.69652	0.27039
0.69678	0.43556
0.697	0.01021
0.69726	0.44283
0.69752	0.27578
0.69777	0.63071
0.69803	0.36157
0.69825	0.21668
0.6985	0.64657
0.69876	0.02967
0.69901	0.74772
0.69925	0.32122
0.69954	0.01503
0.6998	0.14667
0.70002	0.1229
0.70028	0.20944
0.7005	0.27752
0.70077	0.14422
0.70103	0.09483
0.70125	0.08926
0.70151	0.31697
0.70176	0.31813
0.70201	0.267
0.70227	0.19074
0.70251	0.07735
0.70276	0.05586
0.70302	0.08433
0.70326	0.4075
0.70352	0.42944
0.70377	0.21372
0.70401	0.19725
0.70427	0.16663
0.70452	0.45171
0.70478	0.28052
0.70501	1.1065
0.70525	0.38604
0.70551	0.02007
0.70576	0.57547
0.70602	0.26881
0.70628	0.45591
0.7065	0.76957
0.70678	0.56304
0.707	0.27642
0.70726	0.1082
0.70752	0.33435
0.70777	0.40748
0.70803	0.08663
0.70825	0.15732
0.70851	0.46713
0.70876	0.61439
0.70905	0.05501
0.70928	0.09389
0.7095	0.19754
0.70976	0.09489
0.71001	0.15179
0.71025	0.09084
0.71051	0.41129
0.71076	0.54582
0.711	0.09795
0.71128	0.18486
0.7115	0.36063
0.71176	0.02079
0.71201	0.05383
0.71227	0.6051
0.71256	0.53065
0.71276	0.1196
0.71302	0.02236
0.71328	0.28622
0.7135	0.04342
0.71376	0.57234
0.71401	0.62905
0.71425	0.5911
0.71451	0.14065
0.71476	0.15247
0.71502	0.09475
0.71528	0.05369
0.7155	0.30499
0.71576	0.62045
0.71601	0.43048
0.71627	0.03735
0.71652	0.01094
0.71676	0.36925
0.71701	0.00886
0.7173	0.58571
0.71751	0.35323
0.71776	0.13812
0.718	0.23908
0.71826	0.31632
0.71855	0.15601
0.71877	0.0824
0.71903	0.04583
0.71925	0.28987
0.71951	0.09637
0.71978	0.44957
0.72	0.11756
0.72026	0.02395
0.72052	0.2377
0.72077	0.38599
0.72103	0.0355
0.72125	0.4605
0.72152	0.47703
0.72181	0.23508
0.722	0.01761
0.72225	0.09218
0.72251	0.14937
0.72276	0.2299
0.723	0.09457
0.72326	0.44734
0.72355	0.6622
0.72377	0.57571
0.72403	0.32505
0.72425	0.25227
0.72451	0.20082
0.72478	0.54086
0.725	0.18514
0.72526	0.21885
0.72552	0.27976
0.72576	0.06838
0.72602	0.02283
0.72628	0.05643
0.7265	0.31356
0.72677	0.02904
0.72703	0.50456
0.72726	0.79656
0.72752	0.56733
0.72777	0.18497
0.72801	0.10983
0.72827	0.2266
0.72852	0.2583
0.72878	0.26991
0.729	0.48012
0.72928	0.39515
0.7295	0.00774
0.72976	0.15942
0.73001	0.39707
0.73027	0.09306
0.7305	1.14097
0.73077	0.50902
0.73103	0.05827
0.73125	0.11422
0.73152	0.38274
0.73178	0.05216
0.732	0.3337
0.73226	0.35219
0.73252	0.2844
0.73276	0.34107
0.73301	0.40062
0.73325	0.37788
0.73351	0.07493
0.73376	0.25688
0.73402	0.20603
0.73431	0.3877
0.7345	0.91815
0.73476	0.447
0.73503	0.09111
0.73525	0.23105
0.73551	0.03429
0.73576	0.55112
0.73601	0.26275
0.73627	0.29516
0.73652	0.3217
0.73676	0.22882
0.73702	0.45361
0.73731	0.04989
0.7375	0.03851
0.73779	0.3614
0.73804	0.41203
0.73825	0.03534
0.73852	0.07809
0.73878	0.53313
0.73904	0.17267
0.73926	0.35228
0.7395	0.49108
0.73976	0.52033
0.74004	0.31886
0.74025	0.15786
0.74051	0.15037
0.74078	0.21589
0.741	0.00462
0.74129	0.14529
0.74152	0.23444
0.74177	0.26439
0.74203	0.18502
0.74225	0.40069
0.74251	0.21318
0.74276	0.077
0.74301	0.28409
0.74327	0.46433
0.74352	0.37931
0.74376	0.31694
0.74402	0.43354
0.74431	0.05226
0.7445	0.24189
0.74476	0.45329
0.74501	0.16411
0.74525	0.31635
0.74551	0.13949
0.74576	0.27693
0.74605	0.15059
0.74626	0.57582
0.74652	0.56636
0.74677	0.40419
0.74701	0.67489
0.74727	0.03687
0.74751	0.17854
0.74776	0.05939
0.74802	0.09288
0.74828	0.33975
0.7485	0.18083
0.74877	0.4197
0.74903	0.66586
0.74925	0.56405
0.74951	0.46873
0.74976	0.16619
0.75	0.06828
0.75026	0.31162
0.75052	0.63381
0.75077	0.35565
0.751	0.17178
0.75128	0.26328
0.7515	0.29706
0.75176	0.15188
0.75203	0.18584
0.75227	0.23529
0.75252	0.2111
0.75278	0.58161
0.753	0.60447
0.75328	0.44782
0.75353	0.25748
0.75379	0.0369
0.75404	0.33133
0.75427	0.67745
0.7545	1.09583
0.75477	0.22991
0.75503	0.06911
0.75525	0.12644
0.75551	0.25723
0.75576	0.39573
0.75602	0.289
0.75628	0.86263
0.7565	0.5426
0.75676	0.15035
0.75701	0.33822
0.75725	0.44183
0.75751	0.38649
0.75776	0.61111
0.75802	0.38509
0.75828	0.45599
0.7585	0.31257
0.75876	0.23824
0.75901	0.15804
0.75927	0.23543
0.75956	0.62678
0.75976	0.28405
0.76002	0.68352
0.76028	0.86628
0.7605	0.46679
0.76076	0.18246
0.76101	0.02984
0.76127	0.47762
0.7615	0.43643
0.76177	0.2303
0.76203	0.61588
0.76227	0.31046
0.76252	0.28854
0.76278	0.18091
0.763	0.38895
0.76326	0.24272
0.7635	0.73049
0.76376	0.55058
0.76401	0.34734
0.76425	0.18216
0.76451	0.17843
0.76476	0.16937
0.76505	0.88753
0.76531	0.39453
0.7655	0.20203
0.76577	0.03788
0.76601	0.29955
0.76627	0.14015
0.76652	0.08708
0.76678	0.53233
0.76704	0.32126
0.76726	0.15655
0.7675	0.15427
0.76776	0.67791
0.76801	2.29631
0.76825	0.63278
0.76851	0.15032
0.76876	0.5475
0.769	0.2886
0.76926	0.03268
0.76955	0.30604
0.7698	0.04753
0.77003	0.00376
0.77025	0.09807
0.77052	0.05306
0.77081	0.61805
0.771	0.565
0.77126	0.19265
0.77152	1.0408
0.77176	1.15072
0.77201	0.63936
0.7723	0.0926
0.77251	0.02305
0.77276	0.21275
0.77302	0.18827
0.77328	0.43506
0.7735	0.12951
0.77376	0.36594
0.77404	0.07095
0.77427	0.15721
0.77451	0.29097
0.77476	0.0357
0.77502	0.27547
0.77525	0.17288
0.77552	0.20944
0.77578	0.0753
0.776	0.41988
0.77626	0.18151
0.77652	0.12969
0.77677	0.11991
0.77703	0.15922
0.77727	0.14604
0.77752	0.13215
0.77778	0.13444
0.778	0.12991
0.77826	0.13159
0.7785	0.90255
0.77876	0.27144
0.77904	0.44979
0.77925	0.29053
0.77951	0.42249
0.77978	0.16774
0.78004	0.09219
0.78029	0.11568
0.7805	0.23059
0.78076	0.14229
0.78101	0.12621
0.78127	0.1508
0.78152	0.13736
0.78178	0.20745
0.782	0.13567
0.78226	0.13246
0.78252	0.16478
0.78277	1.73705
0.78303	0.38411
0.78325	0.16166
0.78354	0.06456
0.78376	0.10958
0.78402	0.16683
0.78428	0.13451
0.7845	0.11657
0.78476	0.13289
0.78503	0.15513
0.78525	0.26621
0.78552	0.12617
0.78578	0.12465
0.78604	0.10072
0.78626	0.20482
0.78652	0.43732
0.78677	0.18607
0.78703	0.10443
0.78728	0.15857
0.78751	0.12567
0.78776	0.12666
0.78802	0.12763
0.78828	0.14073
0.7885	0.12257
0.78877	0.13735
0.78903	0.12837
0.78928	0.13981
0.78951	0.20461
0.78976	0.05203
0.79002	0.23172
0.79028	0.16355
0.7905	0.13346
0.79079	0.16726
0.79103	0.14098
0.79125	0.11655
0.79151	0.126
0.79176	0.13008
0.79205	0.1596
0.79228	0.13554
0.79253	0.12901
0.79279	0.1305
0.79301	0.60042
0.79325	0.12363
0.79351	0.15051
0.79376	0.15277
0.79402	0.19562
0.79428	0.11817
0.79453	0.12833
0.79476	0.17508
0.79501	0.11571
0.79525	0.14515
0.79551	0.32098
0.79578	0.10933
0.796	0.12778
0.79626	0.12155
0.7965	0.08814
0.79676	0.3582
0.79701	0.15832
0.79727	0.14405
0.79751	0.1216
0.79776	0.12087
0.79802	0.1209
0.79828	0.1272
0.7985	0.1499
0.79877	0.17495
0.79901	0.24246
0.79927	0.12603
0.79952	0.1331
0.79976	0.55643
0.80002	0.10614
0.80026	0.16549
0.80052	0.1776
0.80077	0.12237
0.80103	0.10973
0.80127	0.14975
0.80152	0.10892
0.80176	0.46021
0.80202	0.12782
0.80231	0.10723
0.8025	0.12246
0.80277	0.15363
0.80306	0.11187
0.80325	0.23988
0.80351	0.21877
0.80376	0.17757
0.80402	0.12389
0.80428	0.10988
0.8045	0.16115
0.80477	0.14497
0.80503	0.13152
0.80525	0.29286
0.80552	0.12681
0.80578	0.1202
0.806	0.1686
0.80628	0.12228
0.8065	0.11781
0.80676	0.14846
0.80701	0.16081
0.80727	0.15645
0.80756	0.13185
0.80778	0.13258
0.808	0.13282
0.80826	0.13954
0.80852	0.10872
0.80877	0.10793
0.80901	0.13836
0.80927	0.11112
0.80951	0.13193
0.80976	0.12583
0.81002	0.11053
0.81026	0.11626
0.81052	0.13091
0.81077	0.14534
0.81103	0.15096
0.81125	0.10501
0.81151	0.13962
0.81178	0.13638
0.812	0.12781
0.81226	0.15921
0.81252	0.15025
0.81277	0.27896
0.81306	0.08147
0.81325	0.11487
0.81351	0.43217
0.81376	0.2475
0.81402	0.15624
0.81431	0.12775
0.8145	0.1231
0.81476	0.24928
0.81501	0.15144
0.81527	0.15999
0.81551	0.15084
0.81576	0.1212
0.81602	0.08122
0.81628	0.1558
0.8165	0.12309
0.81676	0.09446
0.81701	0.07875
0.81725	0.12277
0.81751	0.16266
0.81776	0.14692
0.81802	0.36114
0.81831	0.1546
0.8185	0.0886
0.81876	0.13229
0.81904	0.19624
0.81927	0.22338
0.81951	0.37576
0.81976	0.12687
0.82005	0.11856
0.82028	0.10729
0.8205	0.1202
0.82077	0.15735
0.82106	0.15775
0.82125	0.14674
0.82151	0.28382
0.82176	0.13603
0.82202	0.12429
0.82228	0.11616
0.8225	0.15451
0.82277	0.17356
0.82301	0.1438
0.82327	0.11736
0.82356	0.12712
0.82378	0.12306
0.82402	0.12247
0.82428	0.18035
0.8245	0.15839
0.82479	0.12666
0.82504	0.19936
0.8253	0.12737
0.82556	0.16327
0.82578	0.18037
0.82602	0.1263
0.82628	0.14197
0.8265	0.06973
0.82676	0.14074
0.82704	0.13582
0.82725	0.21364
0.82751	0.14645
0.82776	0.14926
0.82802	0.14546
0.82828	0.15185
0.8285	0.15988
0.82877	0.16489
0.82903	0.10638
0.82925	0.11686
0.82952	0.20461
0.82978	0.14789
0.83	0.18101
0.83026	0.13268
0.83052	0.13446
0.83076	0.14853
0.83101	0.17158
0.83127	0.13583
0.83152	0.13562
0.83181	0.15888
0.832	0.13878
0.83229	0.10971
0.83252	0.1611
0.83277	1.05419
0.83303	0.29285
0.83325	0.1294
0.83352	0.13471
0.83378	0.13887
0.834	0.11664
0.83428	0.13373
0.8345	0.13479
0.83477	0.13695
0.83506	0.12548
0.83525	0.08208
0.83552	0.07411
0.83578	0.13101
0.836	0.0678
0.83626	0.17183
0.83652	0.15338
0.83676	0.1514
0.83701	0.08333
0.8373	0.16935
0.83751	0.10964
0.83776	0.2465
0.83805	0.20811
0.83828	0.15025
0.83853	0.35011
0.83876	0.53088
0.83901	0.12274
0.83927	0.5651
0.83952	1.26907
0.83981	0.02062
0.84	0.11442
0.84026	0.03744
0.8405	0.01407
0.84079	0.20613
0.84101	0.11758
0.84125	0.27024
0.84151	0.43369
0.8418	0.0544
0.84202	0.58543
0.84228	0.71615
0.84253	0.56875
0.84276	0.28144
0.84301	0.07529
0.84325	0.62394
0.84351	0.77
0.84376	0.13696
0.84402	0.04573
0.84426	0.05409
0.84452	0.02291
0.84477	0.03496
0.84503	0.1167
0.84525	0.36971
0.84551	0.59505
0.84578	0.21142
0.846	0.19292
0.84626	0.15638
0.8465	0.01518
0.84676	0.20264
0.84703	0.29026
0.84725	0.34073
0.84751	0.53093
0.84776	0.71583
0.848	0.25205
0.84826	0.444
0.84852	0.40545
0.84877	0.1945
0.84901	0.45043
0.84927	0.27262
0.84952	0.42563
0.84976	0.56071
0.85002	0.24084
0.85028	0.32641
0.85052	0.86154
0.85077	0.92763
0.85106	0.14425
0.85125	0.10907
0.85151	0.05678
0.85176	0.34823
0.85202	0.15133
0.85231	0.21094
0.8525	0.15626
0.85277	0.32588
0.85303	0.9104
0.85325	0.96898
0.85352	0.56571
0.85378	0.17288
0.85402	0.81551
0.85428	0.5519
0.8545	0.2175
0.85476	0.19373
0.85503	0.08517
0.85525	0.03618
0.85551	0.02339
0.85576	0.21649
0.856	0.03551
0.85626	0.19081
0.85652	0.47531
0.85676	0.54125
0.85701	0.11647
0.85727	0.18774
0.85751	0.34892
0.85776	0.37249
0.85805	0.46728
0.85826	0.46961
0.85852	0.42586
0.85877	0.205
0.85903	0.36545
0.85925	0.49868
0.85951	0.3423
0.85976	0.14444
0.86002	0.18274
0.86028	0.12549
0.8605	0.09427
0.86076	0.04586
0.86103	0.04467
0.86125	0.1214
0.86151	0.79991
0.86176	0.47939
0.862	0.52714
0.86226	0.32761
0.86252	0.05606
0.86276	0.55085
0.86301	0.26999
0.86327	0.2372
0.86352	0.06252
0.86376	0.09383
0.86402	0.31813
0.86426	0.62472
0.86452	0.49992
0.86477	0.02415
0.86503	0.44434
0.86525	0.4795
0.86552	0.32891
0.86581	0.12535
0.866	0.36271
0.86626	0.21303
0.8665	0.05338
0.86676	0.15101
0.86701	0.28147
0.86727	0.0165
0.86752	0.45396
0.86776	0.63176
0.86802	0.41234
0.86828	0.0666
0.86852	0.20356
0.86877	0.42897
0.86903	0.47556
0.86928	0.20584
0.86951	0.15837
0.86976	0.2895
0.87002	0.35064
0.87028	0.15842
0.87052	0.12773
0.87077	0.27011
0.87101	0.32836
0.87127	0.37392
0.87152	0.28975
0.87178	0.2061
0.872	0.1492
0.87228	0.23989
0.87253	0.55591
0.87279	0.55287
0.87301	0.48254
0.87325	0.44242
0.87351	0.34463
0.87376	0.00807
0.874	0.43588
0.87426	0.29684
0.8745	0.12799
0.87476	0.36425
0.87501	0.49661
0.87527	0.39075
0.87551	0.30708
0.87576	0.15724
0.87602	0.23564
0.87628	0.63754
0.8765	0.73833
0.87676	0.30216
0.87701	0.07243
0.87727	0.23616
0.87751	0.23833
0.87776	0.00871
0.878	0.07534
0.87826	0.3228
0.87852	0.65679
0.87876	0.77373
0.87901	0.61792
0.87927	0.0302
0.87952	0.5683
0.87978	0.75468
0.88	0.80548
0.88029	0.39238
0.88052	0.07369
0.88077	0.02635
0.88103	0.03963
0.88125	0.13232
0.8815	0.0664
0.88176	0.09618
0.88201	0.3004
0.88225	0.6758
0.88252	0.23447
0.88278	0.20164
0.883	0.38168
0.88326	0.45865
0.88352	0.30312
0.8838	0.29975
0.88406	0.46916
0.88427	0.41194
0.88452	0.08355
0.88478	0.21736
0.885	0.33525
0.88526	0.42102
0.88552	0.44075
0.88577	0.17084
0.88603	0.02265
0.88625	0.17241
0.88651	0.27102
0.88676	0.17464
0.88701	0.16704
0.88727	0.63431
0.88752	0.53739
0.88776	0.14987
0.88802	0.06029
0.88825	0.35423
0.88852	0.4609
0.88878	0.0766
0.889	0.31693
0.88928	0.16795
0.8895	0.35457
0.88976	0.67526
0.89001	0.53167
0.89026	0.15396
0.8905	0.23219
0.89076	0.46014
0.89101	0.25953
0.89125	0.03455
0.8915	0.02388
0.89176	0.04799
0.89204	0.24783
0.8923	0.33604
0.89251	0.35879
0.89276	0.07982
0.89302	0.54818
0.89331	0.68827
0.8935	0.44187
0.89376	0.06195
0.89402	0.056
0.89428	0.38152
0.8945	0.74942
0.89476	0.60529
0.89501	0.01839
0.89525	0.01879
0.89551	0.20624
0.89576	0.20073
0.896	0.04915
0.89626	0.15357
0.89652	0.24052
0.89677	0.47869
0.89703	0.52184
0.89726	0.32023
0.89752	0.21002
0.89777	0.01804
0.89801	0.03912
0.89827	0.07129
0.89852	0.60157
0.89878	0.69826
0.89904	0.36298
0.89926	0.06734
0.8995	0.4463
0.89977	0.29209
0.90003	0.0279
0.90025	0.18638
0.9005	0.54581
0.90077	0.33011
0.90103	0.33816
0.90128	0.35146
0.90151	0.10567
0.90176	0.65398
0.902	0.78126
0.90226	0.37894
0.90255	0.03459
0.90277	0.18673
0.90303	0.21781
0.90325	0.0634
0.90351	0.92768
0.90376	0.09455
0.90405	0.11145
0.90428	0.51585
0.9045	0.59924
0.90476	0.20462
0.90503	0.36634
0.90525	0.75275
0.9055	0.76514
0.90576	0.4634
0.90601	0.08881
0.90625	0.15234
0.90651	0.14647
0.90676	0.07338
0.90702	0.05322
0.90728	0.11787
0.90751	0.2935
0.90776	0.80658
0.90805	0.48465
0.90826	0.08023
0.90852	0.18807
0.90877	0.42152
0.909	0.34924
0.90926	0.26865
0.90952	0.34513
0.90976	0.3288
0.91001	0.01834
0.91027	0.26573
0.91052	0.5467
0.91078	0.24469
0.911	0.0702
0.91129	0.03113
0.91155	0.01902
0.91177	0.07932
0.91203	0.36544
0.91228	0.13791
0.91254	0.05854
0.9128	0.21258
0.913	0.46921
0.91326	0.08346
0.9135	0.48454
0.91376	0.1043
0.91401	0.57055
0.91427	0.16195
0.91456	0.12205
0.91478	0.38162
0.915	0.39721
0.91528	0.54797
0.91553	0.44213
0.91576	0.52093
0.916	0.17107
0.91626	0.50957
0.9165	0.66417
0.91676	0.49489
0.91701	0.0924
0.91727	0.43504
0.91752	2.02046
0.91776	0.27852
0.91803	0.54386
0.91825	0.30844
0.91851	0.18652
0.91878	0.44005
0.91901	0.16597
0.91927	0.07794
0.91952	0.21341
0.91978	0.32011
0.92002	0.60268
0.92028	0.07971
0.9205	0.05392
0.92076	0.24477
0.92101	0.46928
0.92127	0.23948
0.92152	0.23869
0.92178	0.12608
0.922	0.15799
0.92228	0.2707
0.9225	0.10934
0.92277	0.1318
0.92303	0.11112
0.92325	0.1382
0.92351	0.12901
0.92376	0.10934
0.92402	0.1995
0.92428	0.16153
0.9245	0.15528
0.92476	0.28571
0.92501	0.71567
0.92525	0.14474
0.92551	0.14944
0.92576	0.11425
0.92601	0.13633
0.92627	0.13949
0.92652	0.1653
0.92676	0.14526
0.92702	0.15127
0.92728	0.14833
0.9275	0.14116
0.92776	0.12728
0.928	0.14421
0.92828	0.15391
0.9285	0.56035
0.92876	0.12032
0.92901	0.14095
0.92927	0.1534
0.92951	0.16299
0.92976	0.14406
0.93	0.1505
0.93026	0.13876
0.93052	0.14812
0.93077	0.14821
0.93103	0.13692
0.93125	0.13001
0.93151	0.13078
0.93176	0.13707
0.93202	0.09934
0.93226	0.14517
0.93252	0.14022
0.93276	0.11155
0.93301	0.14498
0.93327	0.13682
0.93352	0.14088
0.93376	0.14782
0.93402	0.15456
0.93428	0.1452
0.93453	0.15019
0.93476	0.1517
0.935	0.14786
0.93526	0.0802
0.93552	0.12829
0.93577	0.13761
0.93603	0.16181
0.93625	0.1464
0.93654	0.14268
0.9368	0.146
0.937	0.14475
0.93726	0.14322
0.93752	0.14506
0.93777	0.14263
0.93803	0.14095
0.93826	0.15055
0.9385	0.14508
0.93876	0.15665
0.93901	0.14265
0.93925	0.14647
0.9395	0.14507
0.93976	0.14358
0.94001	0.1417
0.9403	0.14367
0.94051	0.14746
0.94076	0.14139
0.94102	0.15222
0.94128	0.14664
0.9415	0.1431
0.94176	0.14321
0.942	0.14735
0.94226	0.15299
0.94252	0.14448
0.94277	0.14177
0.943	0.13909
0.94328	0.14437
0.9435	0.14178
0.94376	0.14153
0.94403	0.14064
0.94425	0.14181
0.94454	0.14421
0.9448	0.14445
0.94502	0.186
0.94528	0.14357
0.9455	0.14039
0.94576	0.14021
0.94601	0.14278
0.94627	0.14034
0.94651	0.13218
0.94676	0.14153
0.94702	0.13458
0.94728	0.14837
0.9475	0.14338
0.94776	0.1433
0.94801	0.14358
0.94827	0.14644
0.94852	0.1343
0.94881	0.14624
0.949	0.14078
0.94926	0.14582
0.94952	0.14276
0.94977	0.14359
0.95	0.14544
0.95028	0.14337
0.9505	0.14169
0.95076	0.14072
0.95101	0.1783
0.9513	0.1453
0.95156	0.14221
0.95176	0.13429
0.95202	0.14324
0.95228	0.14244
0.9525	0.14165
0.95276	0.1428
0.95301	0.14241
0.95325	0.14029
0.9535	0.12758
0.95376	0.14287
0.95404	0.14203
0.95427	0.18761
0.95452	0.14568
0.95478	0.14331
0.95504	0.14302
0.95526	0.13153
0.9555	0.14373
0.95576	0.1443
0.95601	0.14447
0.95627	0.14218
0.95652	0.14447
0.95676	0.11861
0.95701	0.12959
0.95727	0.14387
0.95756	0.14181
0.95778	0.19355
0.958	0.14063
0.95826	0.14549
0.95852	0.14393
0.95876	0.13122
0.95902	0.1269
0.95928	0.14535
0.9595	0.14548
0.95977	0.14466
0.96003	0.14418
0.96026	0.14224
0.9605	0.143
0.96076	0.14355
0.96101	0.13433
0.96125	0.20108
0.96151	0.14732
0.96176	0.14332
0.96202	0.14216
0.96228	0.14097
0.96251	0.14075
0.96276	0.13179
0.96302	0.13239
0.96331	0.1394
0.9635	0.48755
0.96378	0.14049
0.964	0.13117
0.96426	0.19876
0.9645	0.14088
0.96476	0.14865
0.96501	0.14389
0.96527	0.14588
0.96552	0.14516
0.96578	0.1399
0.96604	0.13916
0.96626	0.14174
0.96652	0.13655
0.96677	0.13924
0.96706	0.13919
0.96727	0.14084
0.96752	0.15277
0.96778	0.15604
0.968	0.1234
0.96826	0.13146
0.96852	0.13525
0.96877	0.13363
0.96903	0.14041
0.96926	0.14008
0.96952	0.13046
0.96977	0.14879
0.97003	0.14869
0.97025	0.14879
0.9705	0.14253
0.97077	0.13929
0.97103	0.13674
0.97125	0.138
0.97152	0.14749
0.97178	0.14252
0.972	0.15962
0.97226	0.13661
0.97251	0.16034
0.97278	0.13581
0.97304	0.14221
0.97326	0.13184
0.9735	0.14203
0.97376	0.09017
0.974	0.13521
0.97426	0.15313
0.97452	0.13568
0.97476	0.09657
0.97501	0.35506
0.97527	0.12482
0.97552	0.14532
0.97578	0.15645
0.976	0.11584
0.97626	0.13008
0.97652	0.1191
0.97677	0.13114
0.97706	0.12923
0.97725	0.06776
0.97752	0.11251
0.97781	0.17318
0.978	0.07981
0.97826	0.1743
0.9785	1.00225
0.97879	0.18252
0.97904	0.40442
0.97927	0.14251
0.97952	0.17114
0.97978	0.03869
0.98004	0.30934
0.98026	0.31068
0.98052	0.09241
0.98077	0.14045
0.98103	0.18463
0.98125	0.10818
0.98151	0.24033
0.98178	1.805
0.98204	0.48564
0.98226	0.1261
0.98252	0.08404
0.98276	0.55844
0.98302	0.33536
0.98328	0.09407
0.98353	0.2118
0.98376	0.42316
0.98401	0.44426
0.98426	0.16926
0.9845	0.071
0.98479	0.08711
0.98501	0.22621
0.98525	0.74361
0.98551	1.16815
0.98576	0.59042
0.98602	0.05451
0.98625	0.01665
0.98652	0.48308
0.98678	0.06282
0.987	0.58561
0.98728	0.40558
0.9875	0.07132
0.98776	0.18675
0.98804	0.19368
0.98827	0.21708
0.98852	0.56369
0.98878	0.45961
0.989	0.03484
0.98926	0.33367
0.98951	0.29596
0.98976	0.24794
0.99002	0.34187
0.99028	0.18854
0.9905	0.07465
0.99076	0.2368
0.99101	0.29543
0.99127	0.53717
0.99152	0.40324
0.99178	0.13456
0.992	0.54528
0.99226	0.12046
0.99255	0.20268
0.99277	0.45894
0.993	0.91458
0.99326	0.31948
0.99352	0.12962
0.99377	0.60885
0.99401	0.47707
0.99427	0.35548
0.9945	0.54748
0.99477	0.30359
0.99503	0.3431
0.99525	0.27828
0.99552	0.21452
0.99578	0.19684
0.996	0.25114
0.99626	0.03743
0.99652	0.43865
0.99677	0.56026
0.99706	0.15897
0.99725	0.27931
0.99752	0.07017
0.99781	0.01468
0.998	0.25689
0.99829	0.66166
0.99852	0.43545
0.99876	0.26364
0.99901	0.28327
0.99927	0.29876
0.99952	0.09543
0.99976	0.10757
1.00001	0.48998
1.00025	0.82238
1.00051	0.71462
1.00076	0.14554
1.00102	0.23531
1.00126	0.26501
1.00151	0.45317
1.00178	0.97449
1.002	0.4383
1.00226	0.24995
1.0025	0.13835
1.00279	0.46706
1.00301	0.03284
1.00327	0.09107
1.0035	0.27787
1.00376	0.25206
1.00401	0.17383
1.00427	0.18239
1.00452	0.81583
1.00478	0.5269
1.00504	0.05502
1.00529	0.24601
1.0055	0.38298
1.00576	0.36103
1.00601	0.41407
1.00627	0.31325
1.00652	0.02366
1.00676	0.10637
1.00702	0.07779
1.00728	0.41132
1.0075	0.54254
1.00777	0.31315
1.00803	0.76796
1.00826	0.04244
1.0085	0.85583
1.00879	0.40122
1.00901	0.65672
1.00925	0.5479
1.00951	0.32558
1.00976	0.26581
1.01002	0.07746
1.01026	0.01068
1.01052	0.3428
1.01077	0.08381
1.01103	0.42583
1.01125	0.6384
1.01152	0.36249
1.01181	0.43472
1.012	0.19397
1.01226	0.96586
1.01252	0.05177
1.01277	1.03628
1.01306	0.2785
1.01325	0.04697
1.01351	0.23726
1.01376	0.26081
1.014	0.13885
1.01429	0.31958
1.0145	0.19401
1.01476	0.80739
1.01501	0.89481
1.01527	0.38927
1.01552	0.30724
1.01578	0.18579
1.016	0.45392
1.01626	0.14169
1.01655	0.29282
1.0168	0.58015
1.01701	0.66005
1.01727	0.25163
1.01756	0.00681
1.01778	0.30266
1.018	0.25425
1.01829	0.22862
1.01852	0.70306
1.01877	0.70892
1.01903	0.37921
1.01925	0.35308
1.01952	0.24246
1.01978	0.39208
1.02	0.79077
1.02026	0.44556
1.0205	0.20965
1.02076	0.41518
1.02101	0.40875
1.02127	0.20791
1.02152	0.00703
1.02178	0.26146
1.022	0.21601
1.02226	0.31308
1.02252	0.55566
1.02276	0.56064
1.02301	0.4621
1.02327	0.21368
1.02352	0.37793
1.02378	0.49472
1.02402	0.60385
1.02428	0.78669
1.0245	0.42882
1.02476	0.2799
1.02501	0.31094
1.02527	0.046
1.02551	0.10186
1.02576	0.65207
1.02605	0.84818
1.02628	0.3883
1.0265	0.0756
1.02679	0.10093
1.02701	0.2214
1.02725	0.29243
1.02751	0.7166
1.0278	0.56392
1.02802	0.19384
1.02828	0.01517
1.0285	0.02487
1.02877	0.16235
1.02903	0.08074
1.02928	0.23113
1.02951	0.5007
1.02978	0.26071
1.03	0.019
1.03026	0.23292
1.03052	0.26159
1.03076	0.27313
1.03101	0.36901
1.03127	0.06747
1.03152	0.25852
1.03178	0.39893
1.032	0.12306
1.03226	0.10994
1.03255	0.10839
1.0328	0.0215
1.03301	0.05969
1.03327	0.28778
1.03352	0.29294
1.03378	0.26273
1.034	0.26654
1.03426	0.11815
1.0345	0.08675
1.03476	0.27404
1.03503	0.53555
1.03525	0.33646
1.03554	0.15985
1.03576	0.08897
1.036	0.24769
1.03626	0.11365
1.0365	0.44669
1.03676	0.37412
1.03704	0.36543
1.0373	0.0487
1.03751	0.23489
1.03776	0.65459
1.03802	0.11629
1.03828	0.68327
1.0385	0.60535
1.03876	0.20387
1.03903	0.06674
1.03925	0.21865
1.03954	0.51688
1.03976	0.12573
1.04	0.21363
1.04026	0.12535
1.04052	0.39116
1.0408	0.42463
1.04101	0.16543
1.04127	0.3318
1.04152	0.20074
1.04178	0.21834
1.04202	0.42011
1.04228	0.31942
1.04252	0.31607
1.04277	0.39351
1.04306	0.1009
1.04325	0.06152
1.04352	0.05165
1.04378	0.39179
1.044	0.85777
1.04426	0.7385
1.04452	0.08485
1.04477	0.33295
1.04503	0.33053
1.04525	0.49764
1.04551	0.41564
1.04576	1.05269
1.04605	0.38322
1.04631	0.37134
1.0465	0.33552
1.04676	0.04569
1.04703	0.51342
1.04728	0.34201
1.04754	0.29047
1.04776	0.38344
1.048	0.45147
1.04826	0.54196
1.04852	0.27052
1.04877	0.09151
1.04903	0.26124
1.04925	0.57154
1.04952	0.27403
1.04981	0.3847
1.05	0.51904
1.05028	0.0204
1.0505	0.2762
1.05076	0.11642
1.05101	0.12548
1.05125	0.11458
1.05151	0.44529
1.05176	0.46742
1.05202	0.34809
1.05228	0.21258
1.0525	0.13535
1.05276	0.30646
1.05301	0.89375
1.0533	0.50108
1.05352	0.11291
1.05378	0.10745
1.054	0.21869
1.05426	0.05818
1.05452	0.04805
1.05476	0.32878
1.05501	0.56826
1.05527	0.60053
1.05551	0.39775
1.05576	0.48346
1.05602	2.28213
1.05626	0.18416
1.05652	0.55066
1.0568	0.22945
1.05703	0.14678
1.05728	0.42321
1.05751	0.05499
1.05776	0.09515
1.05802	0.59473
1.05826	0.35894
1.05852	0.10005
1.0588	0.39989
1.05906	0.49986
1.05925	0.09103
1.05954	1.96621
1.05978	0.15266
1.06	0.38384
1.06029	0.00833
1.0605	0.74188
1.06076	0.35648
1.06104	0.49361
1.0613	0.42896
1.06151	0.37343
1.06176	0.51923
1.06202	0.25581
1.06228	0.1667
1.0625	0.21719
1.06277	0.07284
1.06301	0.04838
1.06327	0.23597
1.06356	0.17472
1.06376	0.1019
1.06402	0.05507
1.06428	0.15649
1.0645	0.1269
1.06476	0.15117
1.06501	0.13775
1.06527	0.14021
1.06552	0.18951
1.06578	0.10693
1.066	0.12483
1.06626	0.12661
1.06652	0.25982
1.0668	0.19873
1.06706	0.43219
1.06725	0.99569
1.06754	0.19629
1.06776	0.15889
1.06802	0.21822
1.06828	0.09873
1.0685	0.17867
1.06879	0.13155
1.06901	0.11718
1.06927	0.18332
1.06952	0.12845
1.06981	0.13725
1.07	0.16958
1.07028	0.13902
1.07053	0.16821
1.07076	1.38504
1.07103	0.64633
1.07125	0.11676
1.07151	0.1134
1.07176	0.29619
1.072	0.16956
1.07226	0.1281
1.07252	0.11876
1.07277	0.04163
1.07303	0.14835
1.07325	0.30763
1.07351	0.13242
1.07376	0.15247
1.07402	0.09204
1.07426	0.20193
1.07452	0.24041
1.0748	0.19547
1.07506	0.15154
1.07525	0.25883
1.07551	0.13093
1.0758	0.14436
1.07602	0.15377
1.07628	0.16552
1.0765	0.13095
1.07676	0.12492
1.07703	0.14132
1.07725	0.15244
1.07751	0.95747
1.0778	0.16179
1.07802	0.18647
1.07828	0.09907
1.0785	0.12923
1.07876	0.12496
1.07901	0.14249
1.07927	0.14802
1.07952	0.08879
1.07978	0.13737
1.08	0.30278
1.08028	0.12644
1.0805	0.12733
1.08079	0.12157
1.08103	0.13335
1.08125	0.20313
1.08154	0.12532
1.08176	0.13436
1.08202	0.09297
1.08226	0.09956
1.08252	0.13215
1.08277	0.14442
1.08303	0.15754
1.08325	0.16227
1.08351	0.18729
1.0838	0.11508
1.08405	0.1502
1.08431	0.11053
1.08452	0.16926
1.08477	0.14155
1.08503	0.13922
1.08528	0.12706
1.08551	0.16068
1.08578	0.1115
1.086	0.1131
1.08629	0.16023
1.08652	0.20132
1.08677	0.13873
1.08701	0.12577
1.08727	0.13008
1.08752	0.1278
1.08776	0.14356
1.08802	0.13006
1.08828	0.17451
1.0885	0.14652
1.08876	0.09282
1.08901	0.61863
1.08925	0.14615
1.08954	0.10512
1.08976	0.21589
1.09	0.14905
1.09026	0.11886
1.0905	0.11856
1.09076	0.11573
1.09101	0.13809
1.09125	0.11365
1.09151	0.21686
1.09176	0.20067
1.09202	0.10256
1.09228	0.19965
1.09252	0.13591
1.09277	0.10432
1.09303	0.14623
1.09325	0.22224
1.09351	0.16064
1.09376	0.08707
1.094	0.11421
1.09426	0.12726
1.09452	0.11283
1.09477	0.16344
1.09503	0.14403
1.09525	0.18
1.09554	0.14049
1.0958	0.17431
1.096	0.13536
1.09626	0.12107
1.09652	0.13831
1.0968	0.13657
1.09703	0.15852
1.09725	0.14291
1.09751	0.1639
1.09776	0.14004
1.09802	0.0957
1.09828	0.16245
1.0985	0.1241
1.09876	0.15947
1.09904	0.13359
1.09925	0.5303
1.09951	0.19223
1.09976	0.11508
1.10002	0.12793
1.10028	0.16298
1.1005	0.14432
1.10076	0.18828
1.10103	0.14336
1.10125	0.12864
1.10151	0.23745
1.10178	0.09516
1.102	0.14793
1.10226	0.14446
1.10252	0.1265
1.10277	0.16382
1.10306	0.12576
1.10325	0.12714
1.10351	0.19011
1.10378	0.12615
1.10404	0.06072
1.10426	0.11359
1.1045	0.15138
1.10476	0.11466
1.10501	0.32346
1.10525	0.14524
1.10554	0.17931
1.10576	0.14309
1.10602	0.16832
1.10626	0.14958
1.10652	0.14653
1.10677	0.13075
1.10703	0.32279
1.10725	0.11447
1.10751	0.07488
1.10776	0.123
1.10805	0.12491
1.10831	0.14103
1.1085	0.19691
1.10876	0.1654
1.10901	0.17003
1.10927	0.13043
1.10951	0.37003
1.10976	0.14372
1.11002	0.11659
1.11028	0.13722
1.11052	0.29711
1.11077	0.07697
1.11101	0.11248
1.11127	0.12339
1.11156	0.13311
1.11181	0.13362
1.112	0.15091
1.11226	0.10918
1.11252	0.14081
1.11277	0.13169
1.11301	0.11641
1.11327	0.13193
1.11356	0.21744
1.11378	0.72479
1.11404	0.11588
1.11426	0.11461
1.1145	0.13601
1.11476	0.13014
1.11501	0.13405
1.11527	0.15655
1.11552	0.13357
1.11578	0.12761
1.116	0.14322
1.11626	0.20386
1.11652	0.15621
1.11677	0.11921
1.11703	0.11305
1.11728	0.073
1.11751	0.2017
1.11776	0.06778
1.118	0.12482
1.11826	0.12602
1.11852	0.15143
1.11877	0.12995
1.11903	0.14106
1.11925	0.14053
1.11951	0.12518
1.11976	0.35003
1.12002	0.11833
1.12028	0.11027
1.1205	0.14794
1.12076	1.25799
1.12101	0.24013
1.12125	0.16202
1.12151	0.1349
1.12176	0.12746
1.122	0.16402
1.12226	0.11968
1.12252	0.13868
1.12277	0.13682
1.12306	0.11744
1.12325	0.16112
1.12351	0.06755
1.1238	0.14659
1.12402	0.01568
1.12428	0.16159
1.12453	0.15845
1.12477	0.09764
1.12503	0.09254
1.12528	0.13287
1.12551	0.03069
1.12578	0.27384
1.126	0.26843
1.12626	0.21124
1.12652	0.51484
1.12677	0.52389
1.12703	0.25329
1.12725	0.61823
1.12751	5.30982
1.1278	0.11455
1.12802	0.88817
1.12826	0.16565
1.12852	0.09255
1.12877	0.14928
1.12903	0.03338
1.12925	0.25892
1.12951	0.28365
1.12976	0.17638
1.13	1.17239
1.13026	0.5887
1.13055	0.24663
1.13077	0.1251
1.13103	0.33798
1.13125	0.54814
1.13152	0.35778
1.13178	0.0496
1.132	0.05669
1.13226	0.17272
1.1325	0.16833
1.13276	0.04221
1.13301	0.15829
1.13327	0.40508
1.13352	0.40569
1.13376	0.15013
1.13402	0.23397
1.13428	0.34268
1.1345	0.13706
1.13476	0.41047
1.13501	0.28575
1.13525	0.47641
1.13551	0.79824
1.13576	0.58109
1.13602	0.39267
1.13628	0.78441
1.1365	0.2165
1.13679	0.11274
1.13701	0.38947
1.13727	0.55104
1.13752	0.49204
1.13778	0.42401
1.138	0.02996
1.13826	0.40517
1.1385	0.73611
1.13876	0.91653
1.13901	0.65872
1.13925	0.16251
1.13951	0.2848
1.13978	0.45791
1.14004	0.13148
1.14029	0.19989
1.1405	0.0379
1.14076	0.37241
1.14101	0.65754
1.14127	0.70384
1.14152	0.41249
1.14181	0.24918
1.142	0.78421
1.14228	0.69105
1.1425	0.31462
1.14276	0.1071
1.14304	0.03997
1.14327	0.11589
1.14352	0.18899
1.14376	0.35799
1.14402	0.02981
1.14428	0.29073
1.14453	0.70398
1.14476	0.64653
1.14503	0.02045
1.14525	0.34972
1.14552	0.36207
1.14581	0.39242
1.146	0.0336
1.14626	0.44621
1.14652	0.22371
1.14677	0.05364
1.14703	0.2605
1.14725	0.38449
1.14751	0.19485
1.14778	0.14576
1.148	0.27084
1.14826	0.01135
1.1485	0.12527
1.14876	0.20092
1.14901	0.0148
1.14927	0.29685
1.14951	0.51327
1.14976	0.47127
1.15002	0.41084
1.15028	0.19966
1.1505	0.15063
1.15076	0.21447
1.15103	0.24513
1.15125	0.19811
1.15151	0.12843
1.15176	0.12617
1.15202	0.51662
1.15228	0.52338
1.15253	0.35482
1.15279	0.08703
1.15301	0.69349
1.15325	0.72447
1.15351	0.43071
1.15376	0.11334
1.15402	0.44751
1.15426	0.32692
1.15452	0.04214
1.15477	0.32416
1.15503	0.33697
1.15525	0.16757
1.15551	0.76735
1.15578	0.6869
1.15604	0.15031
1.15629	0.08615
1.15652	0.15608
1.15677	0.31611
1.15703	0.39559
1.15725	0.20676
1.15751	0.6717
1.15778	0.42259
1.15804	0.23791
1.15826	0.08564
1.1585	0.1144
1.15876	0.10863
1.15901	0.54224
[truncated: 5,364 more rows]
