# Supplementary material for: Influence of inner meshing profile on noise of hybrid electric vehicles coupler chain based on vibration analysis
Source: Sci Rep. 2025 Jul 1;15:22071. doi: 10.1038/s41598-025-05168-w (PMC12217012; doi:10.1038/s41598-025-05168-w)
Supplement: Supplementary file 9 — Supplementary Information 9. [file 41598_2025_5168_MOESM9_ESM.csv]

Acceleration of compound type chain at 500 rpm(Data corresponding to Fig.26(c))
t	a'
s	10^6 mm/s^2
0.66001	0.14189
0.66026	0.14123
0.66051	0.14368
0.66076	0.14259
0.66101	0.13913
0.66128	0.15077
0.66153	0.14232
0.66175	0.13681
0.662	0.14198
0.66225	0.14298
0.66254	0.14382
0.66275	0.14146
0.663	0.17201
0.66327	0.14623
0.6635	0.11484
0.66376	0.14265
0.66401	0.14469
0.66429	0.14305
0.66451	0.14327
0.66478	0.14251
0.66503	0.14184
0.66526	0.13785
0.66551	0.14184
0.66576	0.1447
0.66601	0.14197
0.66626	0.13978
0.66651	0.14435
0.66676	0.14445
0.66701	0.13974
0.66729	0.14143
0.66754	0.141
0.66776	0.14043
0.66803	0.14275
0.66828	0.14568
0.66853	0.1378
0.66875	0.1466
0.66902	0.14459
0.66927	0.14455
0.66952	0.14558
0.66977	0.15497
0.67002	0.13814
0.67026	0.14631
0.67051	0.14413
0.67079	0.1425
0.67104	0.14283
0.67126	0.14445
0.67151	0.13849
0.67176	0.14114
0.672	0.15893
0.67227	0.14658
0.67252	0.14059
0.67277	0.14078
0.67302	0.1697
0.67327	0.15616
0.67352	0.14309
0.67377	0.13983
0.67402	0.14418
0.67427	0.14336
0.67452	0.14044
0.67477	0.14286
0.675	0.13257
0.67525	0.14513
0.6755	0.14119
0.67576	0.13566
0.67603	0.14168
0.67628	0.14544
0.67653	0.13164
0.67676	0.13819
0.67701	0.14397
0.67726	0.14114
0.67751	0.13755
0.67779	0.14402
0.67801	0.1415
0.67826	0.12923
0.67853	0.14292
0.67876	0.15697
0.67901	0.14075
0.67926	0.14804
0.67951	0.15227
0.67976	0.14987
0.68001	0.1397
0.68028	0.14408
0.68053	0.13876
0.68078	0.14669
0.68103	0.14261
0.68128	0.1424
0.68153	0.14774
0.68176	0.13204
0.68201	0.14268
0.68229	0.14294
0.6825	0.13616
0.68275	0.13826
0.683	0.13577
0.68325	0.16879
0.6835	0.1404
0.68377	0.15066
0.684	0.1417
0.68425	0.1423
0.6845	0.14258
0.68475	0.14217
0.685	0.13753
0.68527	0.14709
0.68552	0.14356
0.68577	0.12282
0.68602	0.13275
0.68627	0.13266
0.68652	0.09301
0.68677	0.14658
0.68705	0.2225
0.68725	0.24832
0.6875	0.35045
0.68775	0.1289
0.688	0.62593
0.68826	0.1465
0.68851	0.17883
0.68878	0.13241
0.68903	0.10254
0.68926	0.10622
0.68951	0.12446
0.68976	0.13392
0.69001	0.17988
0.69026	0.22979
0.69051	0.14219
0.69076	0.04104
0.69101	0.10891
0.69129	0.53523
0.69151	0.21982
0.69178	0.20164
0.69203	0.09482
0.69228	0.03609
0.69253	0.30632
0.69278	0.08935
0.69303	0.06971
0.69326	0.06273
0.69351	0.0881
0.69376	0.25977
0.69403	0.17492
0.69431	0.17722
0.69453	0.49571
0.69478	0.16348
0.69503	0.23468
0.69531	0.37828
0.69553	0.35063
0.69578	0.16875
0.69606	0.47021
0.69631	0.26321
0.69651	0.07236
0.69676	0.10038
0.69701	0.96243
0.69726	0.13757
0.69753	0.25197
0.69778	0.11286
0.69803	0.34224
0.69828	0.12472
0.69853	0.22421
0.69878	0.23582
0.69901	0.37861
0.69926	0.07117
0.69951	0.08454
0.69978	0.19939
0.70003	0.26474
0.70028	0.11531
0.70053	0.41417
0.70078	0.31295
0.70103	0.59654
0.70125	0.45477
0.70152	0.17182
0.70177	0.03225
0.702	0.83854
0.70225	0.13221
0.7025	0.50024
0.70275	0.10292
0.70304	0.61067
0.70329	0.44626
0.70354	0.7881
0.70375	0.40697
0.704	0.17761
0.70427	0.19025
0.70452	0.2363
0.70477	0.57992
0.705	0.21119
0.70526	0.07833
0.70551	0.06354
0.70576	0.18722
0.70603	0.10341
0.70628	0.18977
0.7065	0.56753
0.70677	0.66972
0.70702	0.47183
0.70727	0.05177
0.70752	0.26649
0.70777	0.07015
0.70802	0.23886
0.7083	1.0182
0.70855	0.37474
0.7088	0.27375
0.70902	0.05625
0.70927	0.59881
0.70955	0.37395
0.7098	0.51808
0.71001	0.02315
0.71026	0.28241
0.71051	0.46932
0.71076	0.27624
0.71101	0.31303
0.71128	0.44659
0.71153	0.14012
0.71178	0.08254
0.71203	0.11206
0.71226	0.55553
0.71251	0.72133
0.71278	0.18556
0.713	0.5213
0.71325	0.15847
0.7135	0.10156
0.71379	0.05069
0.714	0.02288
0.71425	0.54251
0.71452	0.23192
0.71477	0.46003
0.71502	0.17815
0.71527	0.15261
0.71552	0.18913
0.71576	0.23707
0.71601	0.18792
0.71628	0.02427
0.7165	0.185
0.71677	0.65179
0.71702	0.39963
0.7173	0.10154
0.71755	0.24311
0.71777	0.27661
0.71802	0.13533
0.71827	0.58623
0.71855	0.09421
0.7188	0.30857
0.71902	0.09837
0.71927	0.0763
0.71952	0.27851
0.7198	0.2912
0.72005	0.05603
0.72027	0.08583
0.7205	0.13206
0.72075	0.07677
0.721	0.40656
0.72125	0.14286
0.7215	0.48478
0.72175	0.3313
0.722	0.18619
0.72229	0.0502
0.7225	0.41008
0.72275	0.1128
0.723	0.43789
0.72325	0.26674
0.7235	0.06106
0.72375	0.06417
0.724	0.17389
0.72425	0.39007
0.7245	0.57302
0.72475	0.06621
0.725	0.45677
0.72525	0.05837
0.72554	0.08397
0.72579	0.43096
0.726	0.38418
0.72625	0.35611
0.72652	0.04267
0.72675	0.73465
0.727	0.56961
0.72729	0.07348
0.72754	0.08424
0.72775	0.12606
0.728	0.13873
0.72827	0.17584
0.72852	0.33865
0.72877	0.18224
0.72905	0.91284
0.72925	0.77883
0.72951	0.16636
0.72976	0.22805
0.73001	0.09168
0.73026	0.1363
0.73053	0.735
0.73081	0.69385
0.73106	0.01598
0.73128	0.33393
0.73151	0.08895
0.73176	0.23173
0.73201	0.17189
0.73226	0.38215
0.7325	0.36021
0.73275	0.36047
0.733	0.06435
0.73325	0.26567
0.73352	0.50685
0.7338	0.82064
0.73405	0.07879
0.73427	0.45726
0.73452	0.09642
0.73477	0.75426
0.735	0.40168
0.73525	0.35146
0.73554	0.22437
0.73575	0.02323
0.73602	0.36666
0.73627	0.49542
0.73652	0.24666
0.73675	0.18753
0.737	0.38111
0.73729	0.3602
0.73754	0.45728
0.73776	0.33693
0.73803	0.11446
0.73828	0.39224
0.73851	0.33775
0.73876	0.49451
0.73901	0.2665
0.73926	0.21774
0.73954	0.16302
0.73976	0.32079
0.74001	0.25763
0.74026	0.34447
0.74051	0.07465
0.74076	0.51367
0.74103	0.21781
0.74131	0.57188
0.74153	0.09853
0.74178	0.56588
0.74203	0.66238
0.74231	0.23406
0.74256	0.28618
0.74281	0.12924
0.74303	0.03514
0.74328	0.38146
0.74351	0.0833
0.74376	0.48951
0.74401	0.2178
0.74426	0.14033
0.74451	0.10123
0.74478	0.36734
0.74503	0.39708
0.74528	0.34338
0.74553	0.31349
0.74576	0.65765
0.74601	0.69926
0.74626	0.2822
0.74651	0.0483
0.74676	0.68922
0.74701	0.0715
0.74726	0.85347
0.74751	0.44495
0.74779	0.16476
0.74804	0.18522
0.74826	0.34987
0.74851	0.30327
0.74878	0.32935
0.74903	0.58964
0.74928	0.53155
0.74951	0.37794
0.74976	0.10595
0.75004	0.34358
0.75028	0.40878
0.75053	0.02503
0.75081	0.03042
0.75101	0.23936
0.75126	0.41954
0.75151	0.22035
0.75176	0.24138
0.75201	0.14352
0.75228	0.39114
0.75253	0.38197
0.75281	0.32809
0.75303	0.29548
0.75328	0.01906
0.75353	0.10137
0.75376	0.03542
0.75401	0.19431
0.75426	0.06868
0.75453	0.65113
0.75478	0.8959
0.75503	0.507
0.75531	0.25699
0.75551	0.19841
0.75576	0.06955
0.75601	0.50692
0.75626	0.96076
0.75654	0.44625
0.75679	0.13464
0.75701	0.33347
0.75726	0.5522
0.75753	0.03258
0.75776	0.43483
0.75801	0.61047
0.75829	0.52304
0.75851	0.2566
0.75876	0.2356
0.75901	0.01006
0.75928	0.38692
0.75953	0.52156
0.75976	0.10539
0.76001	0.19572
0.76029	0.01981
0.76051	0.10316
0.76078	0.0062
0.76106	0.16698
0.76131	0.21095
0.76151	0.08268
0.76176	0.12405
0.76201	0.07698
0.76226	0.18199
0.76253	0.22587
0.76278	0.36638
0.76303	0.13804
0.76328	0.35054
0.76353	0.18364
0.76378	0.06708
0.76401	0.01859
0.76426	0.24115
0.76451	0.44737
0.76476	0.00794
0.76501	0.42372
0.76528	0.20617
0.76556	0.10101
0.76576	0.68662
0.76601	0.12639
0.76626	0.30497
0.76653	0.10029
0.76681	0.0542
0.76706	0.08767
0.76731	0.36266
0.76751	0.07699
0.76776	0.08768
0.76801	1.57628
0.76828	0.04116
0.76853	0.05886
0.76878	0.22584
0.76903	0.2497
0.76928	0.12194
0.76951	0.50865
0.76976	0.33464
0.77001	0.14914
0.77026	0.14278
0.77053	0.4983
0.77078	0.13013
0.77103	0.5978
0.77128	0.69974
0.77151	0.48621
0.77176	0.24374
0.77201	0.54157
0.77226	0.23367
0.77251	0.73173
0.77278	0.52678
0.77303	0.03809
0.77328	0.14767
0.77356	0.07465
0.77381	0.08085
0.77401	0.12619
0.77426	0.13974
0.77453	0.10122
0.77481	0.08031
0.77506	0.13671
0.77528	0.07804
0.77553	0.18939
0.77578	0.02341
0.77603	0.65852
0.77628	0.15283
0.77653	0.15499
0.77681	0.14296
0.77706	0.09193
0.77731	0.12333
0.77756	0.14646
0.77776	0.18346
0.77801	0.1758
0.77826	0.16593
0.77853	0.12926
0.77878	0.13743
0.77903	0.16739
0.77928	0.26028
0.77953	0.26729
0.77976	0.29288
0.78001	0.22297
0.78028	0.15558
0.78056	0.11995
0.78081	0.13291
0.78106	0.12616
0.78126	0.10031
0.78151	0.13812
0.78179	0.11943
0.78201	0.35033
0.78228	0.12828
0.78256	0.12626
0.78278	0.1676
0.78301	6.80123
0.78326	0.18481
0.78354	0.08624
0.78379	0.09737
0.78404	0.09815
0.78426	0.21799
0.78453	0.15039
0.78478	0.17623
0.78503	0.18442
0.78528	0.13772
0.78556	0.15166
0.78581	0.12617
0.78606	0.1058
0.78628	0.18891
0.78653	0.14885
0.78678	0.096
0.78703	0.16193
0.78728	0.11774
0.78753	0.11731
0.78778	0.13039
0.78801	0.1556
0.78826	0.1613
0.78854	0.16034
0.78876	0.11758
0.78901	0.17974
0.78928	0.13742
0.78953	0.14305
0.78978	0.16725
0.79003	0.20721
0.79031	0.15061
0.79056	0.13357
0.79081	0.12093
0.79103	0.22003
0.79128	0.12683
0.79153	0.15257
0.79178	0.13988
0.79201	0.22757
0.79226	0.13415
0.79251	0.1252
0.79276	0.14468
0.79301	0.16377
0.79326	0.33366
0.79351	0.12107
0.79376	0.12579
0.79403	0.13967
0.79428	0.09184
0.79456	0.16567
0.79476	0.36298
0.79501	0.19067
0.79526	0.08906
0.79551	0.13798
0.79576	0.11265
0.79603	0.12053
0.79631	0.14343
0.79653	0.12171
0.79676	0.22817
0.79701	0.11194
0.79729	0.22087
0.79754	0.12513
0.79776	0.13231
0.79801	0.15095
0.79826	0.19337
0.79851	0.14154
0.79876	0.14749
0.79901	0.12611
0.79926	0.11946
0.79953	0.11896
0.79978	0.13639
0.80003	0.16277
0.80026	0.07197
0.80051	0.19854
0.80078	0.13064
0.80106	0.08837
0.80131	0.16603
0.80153	0.14376
0.80176	0.17614
0.80201	0.15779
0.80226	0.21804
0.80253	0.13649
0.80281	0.10448
0.80306	0.12353
0.80331	0.17139
0.80353	0.18876
0.80378	0.1365
0.80403	0.15525
0.80428	0.11603
0.80453	0.1315
0.80478	0.09888
0.80506	0.18471
0.80528	0.18084
0.80553	0.13149
0.80578	0.12994
0.80603	0.12553
0.80626	0.11593
0.80651	0.11949
0.80679	0.19041
0.80701	0.16055
0.80728	0.16057
0.80756	0.14705
0.80781	0.13926
0.80801	0.11119
0.80826	0.14951
0.80851	0.12583
0.80878	0.16556
0.80906	0.07012
0.80926	0.12584
0.80951	0.11379
0.80976	0.11354
0.81001	0.13677
0.81026	0.39638
0.81053	0.13031
0.81081	0.15734
0.81103	0.13013
0.81128	0.10824
0.81153	0.14291
0.81178	0.10684
0.81203	0.18598
0.81228	0.14352
0.81251	0.08666
0.81276	0.12108
0.81301	0.11393
0.81326	0.12531
0.81351	0.15206
0.81376	0.12652
0.81401	0.17407
0.81426	0.18349
0.81451	0.13256
0.81476	0.13874
0.81501	0.11802
0.81526	0.14913
0.81551	0.1726
0.81576	0.12711
0.81601	0.13602
0.81626	0.31989
0.81651	0.12738
0.81676	0.15372
0.81701	0.16536
0.81726	0.14965
0.81753	0.13642
0.81778	0.12108
0.81803	0.12692
0.81828	0.12134
0.81853	0.18709
0.81878	0.27944
0.81903	0.20178
0.81928	0.11773
0.81951	0.12919
0.81976	0.14695
0.82004	0.12668
0.82029	0.10911
0.82051	0.19043
0.82078	0.15877
0.82103	0.13641
0.82128	0.11095
0.82153	0.12379
0.82178	0.16548
0.82203	0.10886
0.82226	0.17269
0.82251	0.16763
0.82276	0.16832
0.82301	0.12563
0.82326	0.1508
0.82351	0.11188
0.82376	0.20169
0.82401	0.07671
0.82426	0.13386
0.82451	0.15063
0.82476	0.13547
0.82504	0.12672
0.82526	0.31446
0.82551	0.16483
0.82576	0.24407
0.82601	0.12085
0.82626	0.12235
0.82651	0.14787
0.82678	0.13235
0.82706	0.13637
0.82728	0.18068
0.82753	0.13874
0.82776	0.12651
0.82801	0.13058
0.82828	0.14275
0.82856	0.13816
0.82878	0.1364
0.82903	0.06976
0.82926	0.21463
0.82951	0.1478
0.82976	0.16914
0.83001	0.12419
0.83026	0.12799
0.83051	0.1316
0.83076	0.12962
0.83101	0.15283
0.83128	0.13941
0.83153	0.13932
0.83181	0.15472
0.83203	0.28283
0.83228	0.1829
0.83253	0.38417
0.83281	0.18631
0.83306	0.13705
0.83331	0.15948
0.83353	0.44252
0.83378	0.12919
0.83403	0.13555
0.83428	0.14586
0.83453	0.14332
0.83478	0.36339
0.83503	0.13053
0.83531	0.11855
0.83556	0.10951
0.83581	0.07562
0.83601	0.33499
0.83626	0.29447
0.83651	0.63083
0.83676	0.27624
0.83701	0.07916
0.83728	0.21317
0.83753	0.0639
0.83778	0.05551
0.83803	0.08683
0.83831	0.43959
0.83853	0.1168
0.83876	0.14923
0.83901	0.19892
0.83926	0.12236
0.83951	0.2786
0.83976	0.3811
0.84001	0.29013
0.84026	0.21795
0.84053	0.15573
0.84078	0.06751
0.84103	0.06572
0.84126	0.32376
0.84151	0.5568
0.84176	0.46988
0.84201	0.04642
0.84226	0.824
0.84253	0.15283
0.84281	1.13793
0.84303	0.4934
0.84328	0.5441
0.84351	0.23892
0.84376	0.16879
0.84401	0.10826
0.84426	0.17033
0.84451	0.28971
0.84476	0.16705
0.84501	0.17634
0.84526	0.20238
0.84554	0.11713
0.84576	0.40942
0.84603	0.07311
0.84631	0.61381
0.84653	0.11802
0.84678	0.19296
0.84701	0.16679
0.84726	0.33547
0.84751	0.47418
0.84776	0.5598
0.84801	0.54086
0.84828	0.34437
0.84853	0.22118
0.84878	0.17652
0.84906	1.07481
0.84926	1.26354
0.84951	0.66052
0.84976	0.10463
0.85001	0.07408
0.85026	0.36075
0.85053	0.73461
0.85078	0.57973
0.85103	0.23542
0.85128	0.2425
0.85153	0.24497
0.85176	0.15799
0.85201	0.11952
0.85229	0.2479
0.85254	0.48377
0.85276	0.76447
0.85303	0.03759
0.85328	0.05112
0.85353	0.308
0.85381	0.40812
0.85401	0.29651
0.85426	0.4931
0.85451	0.41442
0.85476	0.0326
0.85501	0.05508
0.85526	0.71066
0.85553	0.81144
0.85578	0.23939
0.85603	0.22724
0.85628	0.04468
0.85656	0.4206
0.85678	0.19102
0.85703	0.12364
0.85726	0.11035
0.85751	0.04736
0.85776	0.10197
0.85801	0.26167
0.85826	0.66655
0.85851	0.42542
0.85878	0.40938
0.85901	0.61919
0.85926	0.17201
0.85954	0.20009
0.85976	0.01219
0.86001	0.52168
0.86026	0.3288
0.86051	0.34414
0.86076	0.45457
0.86103	0.08907
0.86128	0.10873
0.86153	0.11435
0.86178	0.38545
0.86201	0.55136
0.86226	0.08501
0.86251	0.31279
0.86276	0.10902
0.86301	0.13708
0.86326	0.42462
0.86351	0.64901
0.86376	0.2851
0.86401	0.53037
0.86428	0.04635
0.86453	0.18929
0.86478	0.22257
0.86503	0.2911
0.86528	0.11264
0.86553	0.10463
0.86578	0.41658
0.86603	0.09183
0.86628	0.28475
0.86653	0.12912
0.86676	0.59892
0.86701	0.10818
0.86729	0.4661
0.86753	0.20031
0.86778	0.15911
0.86803	0.67778
0.86828	0.70256
0.86851	0.21705
0.86876	0.52941
0.86901	0.69763
0.86926	0.49828
0.86951	0.49862
0.86976	0.09445
0.87004	0.05411
0.87026	0.75199
0.87053	0.0468
0.87078	0.38457
0.87103	0.29086
0.87126	0.19683
0.87151	0.66198
0.87176	0.85313
0.87201	0.41756
0.87228	0.46173
0.87253	0.7599
0.87278	0.48667
0.87306	0.41254
0.87326	0.3547
0.87351	0.12321
0.87376	0.40794
0.87404	0.0519
0.87426	0.03497
0.87453	0.60377
0.87478	0.75933
0.87503	0.40656
0.87528	0.088
0.87551	0.25342
0.87576	0.11544
0.87601	0.62305
0.87628	0.84493
0.87656	0.69747
0.87681	0.06557
0.87703	0.25768
0.87728	0.4377
0.87753	0.84942
0.87778	0.19749
0.87803	0.5841
0.87828	0.8208
0.87853	0.7121
0.87878	0.29234
0.87901	0.02351
0.87926	0.04685
0.87951	0.36347
0.87979	0.76494
0.88004	0.65487
0.88026	0.27824
0.88051	0.07489
0.88076	0.22865
0.88101	0.28819
0.88129	0.82584
0.88151	0.08786
0.88178	0.27442
0.88203	0.32031
0.88228	0.5091
0.88251	0.0592
0.88276	0.36778
0.88301	0.09728
0.88328	0.52091
0.88353	0.06416
0.88381	0.47597
0.88401	0.25279
0.88426	0.48146
0.88454	0.36765
0.88476	0.44656
0.88501	0.70271
0.88526	0.13665
0.88551	0.30155
0.88576	0.01616
0.88601	0.12252
0.88628	0.51847
0.88653	0.34269
0.88678	0.06363
0.88703	0.24163
0.88726	0.06494
0.88751	0.13618
0.88779	0.33688
0.88804	0.71152
0.88826	0.15659
0.88853	0.39767
0.88881	0.07512
0.88906	0.26074
0.88926	0.07261
0.88951	0.46359
0.88976	0.40856
0.89001	0.14224
0.89026	0.381
0.89054	0.22514
0.89076	0.37965
0.89101	0.1548
0.89126	0.34809
0.89154	0.31992
0.89179	0.13213
0.89204	0.36759
0.89229	0.18769
0.89251	0.59401
0.89278	0.03438
0.89301	0.95095
0.89326	0.52228
0.89354	0.2354
0.89379	0.61539
0.89404	0.55449
0.89426	0.58544
0.89451	0.97663
0.89476	0.1363
0.89504	0.08583
0.89529	0.2373
0.89554	0.02934
0.89576	0.09667
0.89601	0.15547
0.89628	0.3171
0.89651	0.13973
0.89676	0.26066
0.89704	0.7137
0.89726	0.2935
0.89751	0.24259
0.89776	0.23276
0.89803	0.12361
0.89831	0.27358
0.89856	0.39767
0.89876	0.64976
0.89901	0.33757
0.89926	0.23136
0.89951	0.14667
0.89978	0.20556
0.90001	0.35471
0.90026	1.14056
0.90051	0.91553
0.90076	0.16805
0.90101	0.20522
0.90126	0.26366
0.90151	0.26373
0.90176	0.50481
0.902	1.10064
0.90225	0.47584
0.9025	0.50362
0.90275	0.06228
0.90302	0.86559
0.90327	0.5092
0.90355	0.36229
0.90377	0.94929
0.90402	0.96536
0.90427	0.47137
0.90452	0.17332
0.90475	0.28416
0.905	0.29801
0.90525	0.16648
0.90552	0.39944
0.9058	0.08232
0.90602	0.70827
0.90627	0.07834
0.90652	0.81712
0.9068	0.39303
0.90702	0.58686
0.90727	0.30893
0.90752	0.29532
0.90775	0.55952
0.908	0.46224
0.90825	0.14059
0.9085	0.01991
0.90879	0.39735
0.909	0.25996
0.90925	1.30173
0.9095	1.01829
0.90975	0.0305
0.91	0.46013
0.91025	0.56176
0.9105	0.51567
0.91075	0.48584
0.911	0.15295
0.91125	0.06935
0.91152	0.02957
0.91177	0.08169
0.91202	0.16383
0.91225	0.17324
0.91251	0.14349
0.91276	0.18617
0.91301	0.47301
0.91326	0.08238
0.91353	0.51885
0.91378	0.46905
0.91403	0.7529
0.91428	0.78073
0.91451	0.59631
0.91476	0.13117
0.91501	0.06534
0.91526	0.45866
0.91553	0.14087
0.91578	0.27561
0.91603	0.15892
0.91631	0.70318
0.91653	1.02495
0.91678	0.28992
0.91703	0.2253
0.91728	1.60903
0.91751	0.01244
0.91776	0.57583
0.91804	0.16337
0.91826	0.11428
0.91853	1.8786
0.91878	0.07414
0.919	0.20133
0.91927	0.21463
0.91952	0.03173
0.91977	0.51032
0.92002	0.10822
0.92025	0.23027
0.9205	0.15218
0.92079	0.13826
0.92104	0.12278
0.92129	0.06211
0.9215	0.09867
0.92177	0.26673
0.92202	0.13368
0.92225	0.12801
0.9225	0.14243
0.92279	0.13973
0.92304	0.1528
0.92325	0.10531
0.9235	0.15412
0.92377	0.16425
0.92402	0.15169
0.92427	0.15755
0.9245	0.13439
0.92475	0.17569
0.925	0.22035
0.92525	0.2358
0.9255	0.14045
0.92576	0.15281
0.92603	0.14405
0.92628	0.14489
0.92653	0.14586
0.92678	0.10434
0.92701	0.13692
0.92726	0.14285
0.92751	0.15122
0.92776	0.14802
0.92801	0.12325
0.92826	0.15322
0.92854	0.17152
0.92876	0.28706
0.92901	0.12978
0.92925	0.13444
0.9295	0.14143
0.92979	0.14043
0.93	0.14235
0.93025	0.15779
0.9305	0.13977
0.93076	0.16152
0.93101	0.14282
0.93126	0.13932
0.93151	0.13911
0.93176	0.13409
0.93201	0.14002
0.93226	0.12488
0.93251	0.15069
0.93275	0.14013
0.933	0.1675
0.93325	0.14551
0.9335	0.13604
0.93375	0.14266
0.934	0.13275
0.93425	0.1425
0.93454	0.14583
0.93479	0.14488
0.93504	0.14904
0.93525	0.15712
0.9355	0.10537
0.93575	0.14302
0.936	0.17804
0.93627	0.14386
0.93655	0.14253
0.9368	0.14357
0.93702	0.13733
0.93725	0.13259
0.9375	0.14418
0.93775	0.14252
0.938	0.14231
0.93825	0.14399
0.9385	0.12861
0.93879	0.14242
0.93902	0.14988
0.93927	0.1436
0.93952	0.13904
0.93976	0.13271
0.94003	0.14267
0.94028	0.15607
0.94051	0.1467
0.94076	0.14085
0.94101	0.15103
0.94126	0.14296
0.94154	0.14369
0.94176	0.13835
0.942	0.14456
0.94227	0.13085
0.94252	0.11653
0.94277	0.14342
0.943	0.14106
0.94325	0.14299
0.9435	0.1425
0.94375	0.14397
0.944	0.1429
0.94425	0.13761
0.94452	0.14569
0.94475	0.14556
0.945	0.14313
0.94525	0.14451
0.9455	0.14348
0.94577	0.15434
0.94602	0.14721
0.94625	0.12914
0.94651	0.14138
0.94676	0.14121
0.94701	0.14194
0.94726	0.15781
0.94751	0.14056
0.94776	0.14097
0.94801	0.14585
0.94826	0.14117
0.94851	0.14385
0.94876	0.14044
0.94904	0.14439
0.94926	0.13771
0.94951	0.14456
0.94975	0.10555
0.95	0.14304
0.95025	0.14167
0.9505	0.1449
0.95075	0.15483
0.95102	0.14202
0.95127	0.1422
0.95152	0.1438
0.9518	0.1439
0.95205	0.14311
0.9523	0.14382
0.9525	0.14242
0.95275	0.14083
0.953	0.14209
0.95325	0.14265
0.9535	0.14093
0.95375	0.1434
0.954	0.14897
0.95425	0.14297
0.95452	0.1402
0.95477	0.13992
0.95502	0.14197
0.95527	0.14153
0.95552	0.14141
0.95577	0.13883
0.95602	0.14688
0.95627	0.14408
0.95652	0.14261
0.95677	0.14212
0.95702	0.14563
0.95727	0.14354
0.95752	0.14392
0.95777	0.14963
0.958	0.14277
0.95825	0.14306
0.9585	0.14224
0.95875	0.14535
0.959	0.14376
0.95925	0.13586
0.9595	0.14683
0.95979	0.14574
0.96	0.14104
0.96026	0.15052
0.96053	0.14238
0.96081	0.13951
0.96106	0.14353
0.96126	0.15249
0.96151	0.14487
0.96176	0.13661
0.96201	0.14385
0.96226	0.14207
0.96251	0.14022
0.96276	0.14602
0.96301	0.14452
0.96325	0.14091
0.9635	0.14139
0.96375	0.13935
0.96404	0.14072
0.96429	0.14147
0.9645	0.17117
0.96475	0.13967
0.965	0.16103
0.96528	0.13969
0.96553	0.14466
0.96578	0.13778
0.96603	0.13792
0.96628	0.13777
0.96653	0.13895
0.96678	0.14259
0.96701	0.14702
0.96726	0.15015
0.96754	0.15212
0.96776	0.15509
0.96801	0.09815
0.96828	0.12946
0.96856	0.14046
0.96881	0.14343
0.96906	0.14696
0.96928	0.14267
0.9695	0.1417
0.96977	0.13878
0.97002	0.14495
0.97027	0.20836
0.97052	0.13745
0.9708	0.13539
0.97105	0.13842
0.97127	0.18586
0.9715	0.15985
0.97175	0.14679
0.97204	0.14256
0.97225	0.13746
0.9725	0.13925
0.97275	0.12979
0.97304	0.14292
0.97327	0.14623
0.97352	0.14024
0.97377	0.13906
0.97402	0.13258
0.9743	0.13139
0.97452	0.09066
0.97477	0.16392
0.97502	0.10429
0.97527	0.30114
0.97552	0.4912
0.97577	0.16534
0.97602	0.11726
0.97626	0.12624
0.97651	0.1453
0.97676	0.12946
0.97701	0.10792
0.97726	0.10799
0.97751	0.12988
0.97776	0.12758
0.97801	0.07487
0.97826	0.25859
0.97851	0.06568
0.97878	0.07668
0.97906	0.09138
0.97925	0.01949
0.97952	0.16597
0.97977	0.14045
0.98	0.07807
0.98025	0.09164
0.9805	0.28777
0.98077	0.02719
0.98102	0.21811
0.98127	0.19444
0.98152	0.43864
0.98177	0.6035
0.982	0.60019
0.98225	0.15909
0.98254	0.16136
0.98279	0.2006
0.983	0.16177
0.98327	0.16447
0.98352	0.42195
0.98377	0.03251
0.98402	0.57079
0.98427	0.48227
0.98452	0.0789
0.98477	0.06272
0.98502	0.84306
0.98527	0.34134
0.98552	0.12396
0.98577	0.54006
0.98602	0.23093
0.98626	0.15515
0.98651	0.04872
0.98676	0.30994
0.98701	0.37155
0.98726	0.14413
0.98753	0.43923
0.98778	0.70891
0.98806	0.85095
0.98828	0.6446
0.98853	0.1656
0.98876	0.95712
0.98901	0.75565
0.98926	0.08166
0.98951	0.07876
0.98976	0.45257
0.99	0.0625
0.99025	0.29336
0.9905	0.06329
0.99079	0.22769
0.991	0.31113
0.99127	0.60792
0.99155	0.45724
0.99177	0.24332
0.99202	0.04834
0.99227	0.41907
0.99251	0.58014
0.99276	0.14996
0.99301	0.44535
0.99326	0.93793
0.99351	0.05416
0.99376	0.46079
0.99401	0.08748
0.99426	0.25618
0.99451	0.02847
0.99476	0.39448
0.99501	0.6807
0.99526	0.67853
0.99551	0.25425
0.99578	0.09929
0.99603	0.50554
0.99628	0.76414
0.99656	0.13946
0.99678	0.48862
0.99703	0.21606
0.99728	0.67955
0.99753	0.29408
0.99778	0.20275
0.99803	0.34646
0.99831	0.60764
0.99853	0.64712
0.99878	0.26506
0.99901	0.13207
0.99926	0.43507
0.99951	0.29622
0.99976	0.13993
1	0.31415
1.00025	0.2357
1.0005	0.70642
1.00077	0.12577
1.00102	0.39504
1.00127	0.31612
1.00155	0.31835
1.0018	0.02774
1.00202	0.06729
1.00227	0.2593
1.0025	0.0234
1.00275	0.37248
1.00304	0.11989
1.00329	0.21489
1.0035	0.49508
1.00377	0.08559
1.00405	0.10336
1.00427	0.21361
1.00452	0.02168
1.00477	0.35569
1.005	0.27548
1.00525	0.21873
1.0055	0.49901
1.00575	0.07712
1.00602	0.68538
1.0063	0.5516
1.00652	0.24069
1.00677	0.35168
1.00702	0.14004
1.0073	0.13555
1.00752	0.2803
1.00777	0.12578
1.00802	0.10568
1.00825	0.08605
1.0085	0.27722
1.00875	0.03543
1.009	0.37387
1.00925	0.37525
1.0095	0.8652
1.00977	0.06316
1.01002	0.42479
1.01027	0.04288
1.01052	0.47084
1.01077	0.12676
1.01102	0.41897
1.01127	0.15905
1.01152	0.33916
1.01177	0.28892
1.012	0.05614
1.01225	0.0311
1.0125	0.18842
1.01275	0.13712
1.01302	0.31724
1.0133	0.09575
1.01355	0.60191
1.01377	0.3801
1.01402	0.32973
1.01425	0.21477
1.0145	0.9619
1.01475	1.17638
1.015	0.20377
1.01529	0.03909
1.01554	0.41414
1.01575	0.04147
1.016	0.52287
1.01627	0.21879
1.01652	0.22498
1.01675	0.71558
1.017	0.86669
1.01729	0.39829
1.0175	0.06257
1.01775	0.16368
1.018	0.35868
1.01829	0.68165
1.0185	0.70097
1.01877	0.18457
1.01905	0.09831
1.0193	0.10688
1.01952	0.4562
1.01977	0.47321
1.02002	0.20195
1.0203	0.36227
1.02055	0.49195
1.0208	0.68092
1.02102	0.55937
1.02127	0.02528
1.02152	0.40953
1.0218	0.66997
1.022	0.57727
1.02225	0.19198
1.0225	0.19265
1.02275	0.40558
1.023	0.13505
1.02327	0.52472
1.0235	0.40498
1.02375	0.34133
1.02404	0.46998
1.02429	0.45272
1.0245	0.35641
1.02475	0.1994
1.025	0.74016
1.02529	0.45881
1.02554	0.17595
1.02579	0.32
1.026	0.31855
1.02625	0.21819
1.02652	0.05592
1.02677	0.20411
1.02702	0.2419
1.0273	0.10078
1.0275	0.14592
1.02775	0.45679
1.02802	0.38021
1.02827	0.02313
1.02852	0.12508
1.02877	0.11092
1.02902	0.41479
1.02927	0.58792
1.02952	0.01942
1.02977	0.44246
1.03002	0.28707
1.03027	0.37919
1.03052	0.08138
1.03077	0.13353
1.031	0.64001
1.03125	0.28616
1.03154	0.85164
1.03179	1.06125
1.032	0.21208
1.03227	0.41917
1.03255	0.28042
1.03277	0.04105
1.03302	0.19891
1.03327	0.09168
1.03352	0.25822
1.03377	0.20721
1.03402	0.23658
1.03427	0.0715
1.03452	0.04228
1.03477	0.05133
1.03502	0.49035
1.03527	0.27026
1.03555	0.26703
1.03577	0.236
1.03602	0.08702
1.03627	0.16703
1.03655	0.21935
1.03677	0.13374
1.03702	0.45636
1.03727	0.31197
1.03755	0.63416
1.0378	0.62502
1.03802	0.2938
1.03827	0.50395
1.03852	0.2701
1.0388	0.287
1.03905	0.22198
1.03925	0.28319
1.0395	0.20115
1.03975	0.23941
1.04	0.10617
1.04025	0.52688
1.0405	0.14434
1.04077	0.02878
1.04102	0.27125
1.04127	0.20105
1.04152	0.21951
1.04177	0.30376
1.04202	0.23044
1.04227	0.40843
1.04252	0.57456
1.04277	0.40042
1.04302	0.12102
1.04327	0.17314
1.04352	0.55037
1.04375	0.78729
1.044	0.33478
1.04425	0.2202
1.0445	0.21742
1.04475	0.05599
1.045	0.0488
1.04529	0.50685
1.0455	0.32116
1.04575	0.01575
1.046	0.27217
1.04625	0.45721
1.04654	0.12088
1.04675	0.12528
1.047	0.03704
1.04727	0.56618
1.0475	0.46534
1.04775	0.20412
1.04804	0.46214
1.04829	0.40419
1.0485	0.04661
1.04877	0.39058
1.04902	0.29027
1.04925	0.4248
1.0495	0.17453
1.04975	0.31139
1.05	0.22744
1.05025	0.09872
1.0505	0.17259
1.05075	0.10794
1.051	0.05933
1.05125	0.3354
1.0515	0.95052
1.05177	0.52989
1.05205	0.36567
1.05227	0.69699
1.05252	0.25473
1.05275	0.16998
1.053	0.42525
1.05325	0.40547
1.0535	0.23842
1.05375	0.08204
1.05402	0.54548
1.05427	0.07613
1.05452	0.76349
1.05475	0.83541
1.055	0.51988
1.05525	0.33461
1.0555	0.33205
1.05575	2.32123
1.056	0.49073
1.05625	0.7347
1.0565	0.37854
1.05675	0.60581
1.057	0.06406
1.05725	0.26749
1.05754	0.1472
1.05775	0.0276
1.058	1.81984
1.05825	0.95083
1.0585	0.3318
1.05879	0.14624
1.059	0.7932
1.05925	0.44471
1.0595	3.77695
1.05975	0.26597
1.06	0.68133
1.06025	0.09051
1.0605	0.15788
1.06075	0.55553
1.061	0.20593
1.06125	0.24602
1.06154	0.04742
1.06175	0.0884
1.06202	0.11987
1.06227	0.09325
1.06252	0.13049
1.06277	0.03838
1.063	0.19288
1.06325	0.05744
1.0635	0.10419
1.06375	0.22743
1.064	0.57546
1.06427	0.1504
1.06452	0.1337
1.06477	0.14161
1.06505	0.11862
1.06527	0.11714
1.06552	0.19876
1.06577	0.18584
1.06605	0.1362
1.0663	0.21743
1.06652	0.12896
1.06677	0.14905
1.06702	0.36576
1.06727	0.44348
1.06752	0.29621
1.06777	0.1439
1.06802	0.23749
1.06827	0.15005
1.06852	0.11336
1.06877	0.13933
1.06902	0.14531
1.06927	0.14538
1.06955	0.13837
1.0698	0.16032
1.07	0.23039
1.07025	0.11753
1.0705	0.15234
1.07075	0.19632
1.071	0.2409
1.07125	0.274
1.0715	0.09555
1.07175	0.151
1.072	0.0563
1.07227	0.12984
1.07255	0.12741
1.07277	0.15105
1.07302	0.13164
1.07327	0.12811
1.07352	0.21448
1.07375	0.12442
1.074	0.11681
1.07425	0.13303
1.0745	0.16579
1.07475	0.16698
1.07504	0.1491
1.07529	0.13052
1.0755	0.11794
1.07577	0.15957
1.07602	0.15188
1.07627	0.15731
1.07652	0.15894
1.0768	0.12089
1.07705	0.13303
1.0773	0.17106
1.07755	0.24156
1.07777	0.41286
1.07802	0.19448
1.07827	0.10146
1.07852	0.13128
1.07877	0.10439
1.079	0.12454
1.07925	0.12437
1.0795	0.14568
1.07975	0.13579
1.08	0.12734
1.08029	0.13955
1.08054	0.14506
1.08079	0.12507
1.08104	0.17165
1.08125	0.0229
1.0815	0.16437
1.08175	0.1428
1.082	0.10146
1.08229	0.0914
1.0825	0.15354
1.08277	0.1409
1.08302	0.23064
1.08327	0.07326
1.0835	0.14439
1.08375	0.10562
1.08404	0.13838
1.08425	0.19281
1.0845	0.19521
1.08475	0.1827
1.085	0.12367
1.08525	0.14614
1.0855	0.09763
1.08575	0.05405
1.08602	0.13342
1.08627	0.17488
1.08652	0.14949
1.08677	0.0788
1.08702	0.1952
1.08727	0.13839
1.08755	0.1229
1.08777	0.11555
1.08802	0.1604
1.08827	0.14897
1.08855	0.13077
1.08875	0.5112
1.089	0.08153
1.08929	0.10997
1.0895	0.17011
1.08975	0.16632
1.09	0.14009
1.09027	0.16808
1.09052	0.13208
1.09077	0.13062
1.09102	0.11465
1.09127	0.16622
1.09152	0.17804
1.09177	0.12907
1.092	0.14523
1.09225	0.11934
1.09254	0.1155
1.09279	0.12674
1.093	0.18155
1.09325	0.10395
1.0935	0.14692
1.09375	0.21847
1.09402	0.14559
1.0943	0.08576
1.09455	0.15152
1.09477	0.18378
1.09502	0.1702
1.09525	0.16616
1.0955	0.1338
1.09575	0.11218
1.096	0.13675
1.09625	0.14223
1.09654	0.16881
1.09675	0.16331
1.097	0.12689
1.09725	0.12944
1.0975	0.07846
1.09777	0.12605
1.09805	0.1378
1.09827	0.14806
1.09852	0.11585
1.09877	0.1756
1.09902	0.13014
1.0993	0.11218
1.09955	0.11028
1.09975	0.12551
1.1	0.15546
1.10025	0.12726
1.10054	0.11797
1.10079	0.11036
1.10102	0.12491
1.10127	0.14202
1.10152	0.18421
1.10177	0.21051
1.10202	0.12706
1.10227	0.20527
1.10252	0.14899
1.10277	0.10105
1.10302	0.10635
1.10327	0.14229
1.10352	0.15886
1.1038	0.13047
1.10402	0.13826
1.10425	0.42611
1.1045	0.11429
1.10479	0.0955
1.105	0.22325
1.10525	0.16557
1.10554	0.10879
1.10579	0.14099
1.10604	0.10718
1.10629	0.14197
1.1065	0.12804
1.10677	0.14584
1.10702	0.15554
1.10727	0.08688
1.10752	0.16988
1.10777	0.16565
1.10802	0.11888
1.10827	0.10534
1.10852	0.17055
1.10877	0.1359
1.10902	0.16939
1.10925	0.14385
1.1095	0.1205
1.10979	0.15256
1.11	0.11907
1.11025	0.12637
1.1105	0.15592
1.11079	0.07981
1.11104	0.1367
1.11129	0.1353
1.11154	0.12691
1.11179	0.13977
1.112	0.2211
1.11225	0.14392
1.1125	0.11942
1.11275	0.1287
1.113	0.12843
1.11325	0.18765
1.1135	0.22052
1.11379	0.27561
1.114	0.13753
1.11425	0.12732
1.1145	0.15913
1.11475	0.15242
1.115	0.16025
1.11525	0.17154
1.1155	0.19911
1.11575	0.22851
1.116	0.15623
1.11625	0.13843
1.1165	0.12003
1.11675	0.13493
1.117	0.0974
1.11725	0.15835
1.1175	0.12187
1.11777	0.13828
1.11802	0.12974
1.11827	0.13079
1.11852	0.13986
1.11877	0.21315
1.11902	0.14997
1.11927	0.21588
1.1195	0.12423
1.11975	0.1232
1.12004	0.1458
1.12025	0.11773
1.1205	0.14255
1.12075	0.18331
1.12104	0.15476
1.12125	0.16669
1.12152	0.13142
1.1218	0.1238
1.12202	0.11472
1.12227	0.18007
1.12252	0.13832
1.12277	0.11516
1.12302	0.21711
1.12327	0.11479
1.12352	0.10668
1.1238	0.05845
1.12402	1.18174
1.12427	0.34286
1.1245	0.15345
1.12475	1.3609
1.12504	0.02152
1.12529	0.24401
1.1255	0.24989
1.12575	0.1797
1.126	0.14017
1.12629	0.13822
1.1265	0.07937
1.12675	0.14856
1.127	0.30692
1.12727	0.1315
1.12752	0.0888
1.12777	0.04979
1.12802	0.41965
1.12825	0.09106
1.1285	0.26831
1.12875	0.16719
1.129	0.30782
1.12925	0.57853
1.12952	0.07909
1.12977	0.59747
1.13002	0.41653
1.13027	0.19388
1.13052	0.65202
1.13077	0.22096
1.13102	0.69222
1.13127	1.00615
1.1315	0.32854
1.13175	0.37109
1.132	0.08347
1.13225	0.31415
1.1325	0.12262
1.13275	0.06525
1.133	0.24492
1.13329	0.41426
1.13354	0.25246
1.13375	0.28621
1.134	0.65367
1.13427	0.21656
1.13455	0.32667
1.1348	0.35088
1.13502	0.30218
1.13527	0.2399
1.13552	0.35013
1.13577	0.28757
1.13605	0.14191
1.13625	0.03467
1.1365	0.37525
1.13679	0.1839
1.137	1.28535
1.13727	1.14153
1.13755	0.11866
1.13777	0.69932
1.13802	0.5524
1.13825	0.31859
1.1385	0.56757
1.13879	0.59728
1.13904	0.06402
1.13929	0.23262
1.1395	0.37174
1.13975	0.3288
1.14	0.08725
1.14029	0.25498
1.1405	0.78279
1.14075	0.7946
1.141	0.47858
1.14125	0.17003
1.1415	0.31635
1.14179	0.46923
1.14204	0.40793
1.14225	0.08498
1.1425	0.18339
1.14275	0.37825
1.143	0.36782
1.14327	0.03046
1.14352	0.69081
1.14377	0.35186
1.14402	0.19009
1.14427	0.19727
1.14452	0.62105
1.1448	0.20489
1.14505	0.44737
1.1453	0.08182
1.14555	0.22321
1.1458	0.15323
1.14602	0.70771
1.14627	0.51169
1.14652	0.11641
1.14677	0.4506
1.147	0.23026
1.14725	0.0827
1.14754	0.06765
1.14775	0.47285
1.148	0.62716
1.14825	0.04937
1.14854	0.59448
1.14879	0.43379
1.14904	0.07444
1.14929	0.12463
1.1495	0.35689
1.14975	0.11689
1.15	0.55674
1.15029	0.42852
1.1505	0.2147
1.15075	0.26994
1.151	0.20798
1.15129	0.32689
1.1515	0.18635
1.15175	0.92136
1.152	0.80101
1.15225	0.25606
1.1525	0.09053
1.15279	0.1321
1.153	0.25018
1.15325	0.27885
1.1535	0.65857
1.15379	0.42142
1.15404	0.25805
1.15425	0.43512
1.15452	0.19559
1.15477	0.2561
1.15502	0.22289
1.1553	0.13472
1.1555	0.32604
1.15575	0.14803
1.156	0.09831
1.15625	0.56969
1.15654	0.27845
1.15675	0.47615
1.157	0.60028
1.15725	0.25216
1.1575	0.0443
1.15775	0.06287
1.158	0.07862
1.15825	0.19193
1.1585	0.28407
1.15875	0.11769
1.15902	0.13817
[truncated: 5,364 more rows]
