# Supplementary material for: Influence of inner meshing profile on noise of hybrid electric vehicles coupler chain based on vibration analysis
Source: Sci Rep. 2025 Jul 1;15:22071. doi: 10.1038/s41598-025-05168-w (PMC12217012; doi:10.1038/s41598-025-05168-w)
Supplement: Supplementary file 10 — Supplementary Information 10. [file 41598_2025_5168_MOESM10_ESM.csv]

SPL before running-in(Data corresponding to Fig.28)
input speed	SPL	SPL	SPL	SPL	SPL	SPL	SPL	SPL
	0	0	500N	500N	1000N	1000N	1500N	1500N
	Base type	Compound type	Base type	Compound type	Base type	Compound type	Base type	Compound type
rpm	dB	dB	dB	dB	dB	dB	dB	dB
500	67.08	66.91	68.43	68.49	69.19	71.22	69.27	68.57
1000	67.76	67.2	80.22	73.7	79.45	79.6	80.63	80.19
1500	68.9	69.51	74.51	74.62	74.65	77.22	75.9	76.85
2000	69.79	71.43	76.95	76.36	76.09	77.43	76.35	77.75
2500	72.09	73.1	75.42	75.79	76.46	79.92	76.1	80.11
3000	72.24	73.99	79.55	77.25	84.23	79.34	83.29	85.56
3500	72.6	75.79	77.84	78.49	78.75	79.66	78.74	81.84
4000	74.59	76.68	77.42	79.05	78.7	80.11	78.67	80.36
4500	74.49	77.1	77.64	79.79	78.71	82.05	79.07	81.94
5000	76.21	77.83	78.95	80.69	80.59	82.04	81.06	82.32
5500	77.79	79.16	80.1	81.67	80.64	83.43	80.28	83.13
6000	78.46	81.12	80.49	83.55	81.48	83.55	81.47	84.25
