# Supplementary material for: Influence of inner meshing profile on noise of hybrid electric vehicles coupler chain based on vibration analysis
Source: Sci Rep. 2025 Jul 1;15:22071. doi: 10.1038/s41598-025-05168-w (PMC12217012; doi:10.1038/s41598-025-05168-w)
Supplement: Supplementary file 11 — Supplementary Information 11. [file 41598_2025_5168_MOESM11_ESM.csv]

Spectrum distribution of noise before running-in when F = 0(Data corresponding to Fig.29)
Base type, 0N, Before running-in														Compound type, 0N, Before running-in
Frequency	SPL													Frequency	SPL
Hz	dB													Hz	dB
	500 rpm	1000 rpm	1500 rpm	2000 rpm	2500 rpm	3000 rpm	3500 rpm	4000 rpm	4500 rpm	5000 rpm	5500 rpm	6000 rpm			500 rpm	1000 rpm	1500 rpm	2000 rpm	2500 rpm	3000 rpm	3500 rpm	4000 rpm	4500 rpm	5000 rpm	5500 rpm	6000 rpm
0	66.14547528	68.03961952	68.37516262	66.5107879	67.51882331	68.48362596	67.77844959	67.02081567	67.70772059	67.37049361	67.32876571	69.51995756		0	68.84871068	66.85384926	65.68010722	67.34580905	67.29363048	65.88803898	68.5628495	67.70371749	67.84567765	67.4191519	67.19552207	67.3197606
20	66.02686242	66.06450566	66.57131932	65.58256412	66.32123193	65.52055963	66.5172927	66.29214494	65.34327859	65.99109499	65.49300427	65.38946257		20	65.34257622	65.57146655	65.50354188	65.12199041	65.2399292	65.84152269	66.48361035	65.45072156	65.60123664	66.06288922	65.40066504	65.51522673
40	63.35265229	63.10762888	64.11487284	63.07487603	62.6467121	65.38849637	62.82687496	62.90771845	63.60625753	62.67420845	62.97754706	63.4383826		40	62.9186347	63.43322113	62.88571305	63.29045319	63.27561864	63.25104807	63.61303035	63.51739594	62.56859108	63.64978136	63.25830368	63.27724584
60	64.68770747	63.97285795	64.49799139	63.82155138	64.50714862	63.99494541	64.94141049	64.32105156	63.83101467	64.55982307	65.09775173	64.79277996		60	63.89626137	64.58744638	64.01939173	63.759932	64.49623288	64.13423441	65.00778252	64.01408248	64.47159909	63.77164312	63.62237172	64.61816527
80	62.26483505	62.57514258	62.04001139	62.22490933	63.39995312	62.62674185	61.66889299	62.02490086	61.72912012	64.59791173	63.08318494	64.14762295		80	61.43023614	62.16937359	61.27589585	61.6299972	62.24519903	63.2445358	63.23934792	62.21354472	63.22605577	65.38075793	62.2521221	62.39868228
100	59.20451735	60.21034068	61.24523891	62.65018526	60.44226149	63.38646652	60.73663666	60.52781939	61.40254975	61.43345803	61.64175038	61.22558799		100	59.3445456	60.60374318	61.02708378	61.67185674	61.17305206	62.33890933	62.07426212	61.52680037	61.73302136	62.51815641	62.00532601	64.97074984
120	56.23910888	57.19387439	58.14567469	57.55918431	61.63351561	59.15469783	58.39096624	60.08307721	60.37387649	60.5775695	60.51207424	63.37733247		120	56.42239704	57.25219437	57.52036465	58.65684891	59.43244009	59.08921347	62.38483875	61.21695453	61.84752702	64.35988737	62.58648936	63.3647028
140	55.13920715	55.38734862	56.63569162	56.34905846	57.21872917	57.6175394	57.71214142	58.04860367	58.34516643	60.12127908	59.94481039	62.02439459		140	55.3688566	55.24759211	57.15199239	58.13104577	59.95928468	57.61631335	58.8202935	62.66747646	60.21928268	59.34893558	59.89207112	63.68751283
160	54.82188248	55.0739881	54.53132166	56.00765342	58.03102149	56.69337568	58.06107083	57.03186112	58.09669743	58.53430757	58.54643007	60.49664615		160	55.51238052	55.90928727	55.73669157	56.78778733	58.83854119	56.81773603	57.04403951	59.63188368	58.75866737	59.24410328	58.73918971	60.43460894
180	52.96552225	54.21192501	53.8781939	54.6173108	55.63465313	55.06314364	55.2424631	56.40746731	57.48073825	56.78537208	59.80450434	57.29127923		180	53.14232729	54.24659226	54.50683189	55.43528808	56.61224274	56.32819691	55.30368183	56.30035575	58.35735502	56.51631808	59.10656865	60.22481205
200	53.81969617	55.01962011	54.06435447	55.84121936	55.65558187	57.92772698	56.68629184	60.186762	57.3941189	60.22835225	58.14331928	62.11724735		200	53.73018398	54.77587705	54.01180344	54.42673008	55.92249219	57.75449164	56.63840388	60.96074783	58.61142104	59.06341906	57.9942252	64.03709144
220	55.46719092	56.42405147	56.58638356	56.2538433	58.09102072	59.48790933	57.22421906	57.58573228	59.21750304	60.39553936	61.09786776	59.75401264		220	54.36261634	54.99474528	56.38499233	56.51320162	58.56820277	58.45287469	59.04656093	58.88332991	63.22023731	59.57763613	59.84680503	59.78370431
240	56.72627918	58.21082529	58.89053676	57.52080834	59.976087	58.23676846	59.60447279	59.18928697	59.18085219	61.99280046	61.41055066	63.65416319		240	55.26272049	55.21051592	57.04829254	58.18421122	58.81862292	58.35661862	60.40908256	61.27668171	60.39443406	60.50340816	60.88409614	63.07532475
260	57.35428658	59.35130853	58.52019603	58.55822561	58.83714497	60.54615185	60.27097823	61.08108683	61.78920431	62.89950666	64.52833455	62.77936379		260	57.39260591	59.42170989	59.54964068	60.02130076	61.40782611	61.55852596	61.79560537	62.9743256	62.153168	62.9455546	63.35712031	63.90926677
280	57.52975975	57.17962707	57.30894146	56.4988384	57.12385778	58.53956983	59.19276129	60.14944928	59.86556441	63.26820493	65.06171413	63.94546595		280	59.96279804	60.61106092	61.36908781	61.60545952	61.71143121	63.65745751	62.6417445	63.54544123	64.19975684	65.4373064	64.61246251	64.86387556
300	56.34742282	57.37923082	58.6267646	57.9551498	60.42386083	60.35445468	61.24469285	60.847869	62.66471228	63.25846105	62.46710103	65.45217921		300	62.05286063	63.20456265	62.94764049	63.04329402	64.24478861	65.76860312	67.57399675	66.41265082	67.57566264	66.93940708	66.38787974	70.78585505
320	56.47766798	57.00819105	57.45807612	57.8546432	59.9456759	59.44820353	59.54512393	61.69575985	60.97861985	62.89464861	63.87981012	64.63018693		320	59.58126098	60.38808559	60.93384277	60.80747001	63.01060751	62.6115345	63.67078785	65.46617301	63.63481369	64.65400003	65.76159073	67.48983116
340	57.3583569	56.25081963	57.14070509	57.04118557	59.02911963	58.85361119	59.90785461	59.27214611	61.31639183	61.00399387	62.20462653	63.44062882		340	57.33724573	59.96185859	60.53424489	61.65619188	62.9699789	62.94824908	62.76482256	63.53180878	62.50178618	62.04937262	63.24534959	65.24265399
360	54.44079925	55.23195344	55.4824198	54.96560176	57.1820251	57.89117278	58.31851683	58.6799737	60.24544097	60.43683223	60.40632784	62.16740869		360	54.35359819	56.21037245	56.28693091	57.17636066	58.6006741	58.26999263	59.09365702	60.53372129	61.07333306	60.75984646	62.47512423	63.47657464
380	54.92518637	54.76450667	55.18762743	56.49693831	55.64017825	55.99380574	56.14488218	56.96722436	57.05443701	58.19148326	57.96621602	58.2539851		380	54.33727986	53.48744436	54.33932845	55.90437959	55.53543953	56.91748075	56.63222963	57.67059682	58.66946703	58.85999658	59.08334821	60.646287
400	56.41879636	56.14552752	57.35385741	56.94319837	56.83959866	57.19342014	58.86135638	59.18657916	59.7809631	60.88953628	61.48052984	63.74716788		400	53.38394165	54.56170455	56.26799773	56.6061154	58.83121931	58.6827971	58.88152148	60.54148481	60.10582608	61.87761121	62.77787407	62.58943516
420	57.48238913	57.04862215	58.84033775	57.65362378	58.02125567	58.77187759	59.19079538	58.73475186	60.45082274	60.4963635	61.49123531	61.3569215		420	56.82406342	57.20938368	60.2205006	60.13198296	61.85599726	61.25925176	60.72953225	61.38846209	63.17227561	62.86282809	63.73768009	64.77201106
440	59.07571915	60.987315	60.69605715	59.44824251	59.7851678	60.11035364	60.77007663	63.58468778	62.58601717	62.50396115	62.2600606	64.24179145		440	56.78365572	62.33196559	61.52455468	60.82358027	61.10407483	62.31214584	62.42255556	62.64878108	63.72480681	62.91626447	62.95515978	64.7822642
460	61.52824098	62.32758893	62.46738768	63.67178209	65.53408008	63.43132397	63.49403332	65.09546601	64.93189216	65.83556535	66.84649502	67.72127086		460	59.09429544	60.63386211	63.20117294	63.7134716	64.62662723	64.53141304	65.11096154	65.82781159	66.07343115	65.85757286	66.61828721	67.65726025
480	59.67758175	61.54077666	62.49181356	63.38892086	65.27337218	64.42436461	64.35709026	64.83731247	64.47866532	65.71845365	67.56233428	66.52538808		480	59.2340463	61.27654898	64.66778852	64.38673534	66.47193546	65.41244114	65.30631233	66.1135578	66.55145492	66.56543062	68.18168495	67.66048213
500	59.90037388	62.111287	62.55832117	63.26205343	64.90523964	64.24693663	64.81621667	65.96738509	66.30082484	67.83484035	67.04574073	68.57232876		500	59.69194841	60.63947969	63.0119796	63.20181774	62.79440833	62.93620565	63.53017969	66.04583155	66.06219135	66.40587649	67.28793587	68.07817628
520	59.34325937	62.48745008	62.04668085	62.71978093	63.48157001	64.68015152	62.33941856	64.48458537	64.35502949	65.69509142	66.45452401	67.43033735		520	59.16358082	62.41118458	62.86738539	62.57470287	63.82635579	64.28486168	64.24982531	65.73004062	66.32126612	66.36504456	66.63372655	68.71346906
540	58.42838754	62.28291318	62.35024519	63.15502849	62.60699923	63.35279168	61.92817928	62.65805266	63.51295358	64.73472764	66.35606793	68.05155568		540	56.79978395	62.70847605	63.4435495	63.46310607	62.67265868	64.2786709	63.92439734	65.31577624	66.0516358	67.83746137	67.5297874	68.45080423
560	58.44044534	61.70868487	61.76304081	63.61589579	62.98471701	65.02745325	63.27848879	64.08800727	64.78029584	65.71047986	67.12753115	67.54749584		560	57.24079667	59.95591752	63.01459885	63.70724653	63.35220988	66.95765743	64.26389357	65.49746631	67.09521669	66.65265504	67.52882998	67.50139676
580	59.18868926	63.67318391	61.83220572	63.07375154	62.95605632	64.87724318	63.74612374	63.92047807	64.79254571	66.76331425	67.39680581	67.50669858		580	58.15186491	61.20036258	60.58937239	63.1592726	63.907434	63.51882246	64.09528616	65.07230414	65.33230154	67.23332321	67.18823163	68.3877361
600	59.37896436	63.56547919	61.69112416	62.35521455	62.50317068	63.13048938	63.39298338	63.5963667	63.68410991	64.95212291	67.3948195	67.24370114		600	55.02893156	61.07180504	61.25926817	62.7516257	62.52895411	64.09504729	64.25221957	64.37025089	64.93024083	65.72080654	68.07755836	67.26268824
620	56.68892592	61.88827669	60.43577612	61.76382936	62.06469198	63.7107064	63.73465535	64.91991239	64.76957448	65.77613022	67.25155487	66.45265286		620	55.53766505	62.16536344	62.49802722	62.68677037	62.43538377	65.40374756	64.34825485	65.15663828	65.93044401	66.24103313	67.75244379	67.84753471
640	56.58674432	61.05587397	57.94834225	59.49337012	59.56345563	61.15692409	60.987366	62.80014388	63.15982759	63.63799537	64.29591482	64.68130773		640	55.97062368	61.37721332	61.04312495	62.82489644	61.17620631	62.63099085	62.34366775	64.03756174	64.41556206	63.65238439	66.03054388	65.83195576
660	55.43632911	57.95024118	58.89993609	59.94759081	61.94187084	60.99839724	64.15783729	64.25852627	64.27850547	65.94212426	66.02287303	66.21072405		660	56.28240607	58.3808492	59.39812291	60.94912216	62.2266032	62.65639642	67.31151812	63.13777791	65.01558195	65.60306273	66.61802258	68.44003736
680	55.73763095	59.41727916	60.3535909	61.02607632	62.28176907	62.17614211	64.80078865	64.06082748	64.63950001	65.53287746	66.48226982	68.44559995		680	58.29276471	60.20348473	61.97522948	61.1412356	62.38177232	62.98849593	64.92463232	65.68459641	65.69198364	66.39668523	67.33596528	68.95732068
700	54.24693526	58.54665157	57.51786778	60.17675563	61.36197889	61.52375904	62.48993495	64.00605796	64.12034866	66.53939059	65.21451994	67.09601037		700	58.11785187	59.33456748	60.52837289	61.74257959	62.98559625	63.32169711	64.99329997	65.27520326	66.01916016	67.02994482	68.15089245	69.03042688
720	55.70974403	58.82424959	57.7107783	62.0143599	60.92899663	61.71759252	61.15036341	63.84264413	63.28657418	64.09464368	65.79108586	65.13581457		720	57.13345573	62.91674229	60.4502144	64.72259675	62.23679322	63.45797394	63.40673453	65.13679617	64.2548424	65.39001126	67.10619555	67.3740654
740	55.39994333	56.1733018	56.45646277	58.89564621	59.21596273	60.0401206	59.80464733	60.36183137	61.33530549	62.28053065	63.1936038	63.79252629		740	54.06235957	57.50230987	58.95091741	60.10718791	60.13110386	59.7252561	60.73819515	61.54361234	62.85653431	64.44762628	64.28533231	64.58454409
760	56.17917266	58.06555342	58.60850726	59.4827292	60.46979331	60.33031061	61.4920375	62.37698647	63.27961557	64.24922873	64.70755198	65.68092859		760	54.9394713	56.35493764	57.23812478	58.35282621	60.23701925	60.52470343	61.42905702	62.7121462	62.75696433	62.61937579	64.78133067	65.75526017
780	53.29266489	55.0688715	55.69174752	57.17295262	57.39787916	58.07924068	59.72060443	61.31689071	61.76907106	62.43593342	61.95870802	63.23488318		780	52.34387992	57.34581836	59.47027019	60.58403057	62.36097257	62.87583617	62.90109651	65.51433069	64.88602942	65.36764482	66.94873843	67.78605271
800	54.97575192	58.19128414	58.53797285	59.06930286	62.21014496	60.7359354	61.02852723	64.11233434	62.33783261	64.12732584	63.11576308	63.88717429		800	54.79497443	58.16351813	58.71203835	60.88245207	61.64294402	61.23744868	63.53609349	63.13674942	62.43566737	63.42031612	64.21899514	63.84268551
820	56.9671105	59.76490861	60.64229143	60.31185165	61.09791703	63.78340482	62.1508808	63.66625156	64.99759056	64.76559443	65.58315385	66.38250826		820	57.35127323	59.02807276	60.9507226	60.67853167	62.61123373	63.36204998	65.39797677	65.40496143	66.03535766	67.85688486	68.97761301	68.93635836
840	54.7928658	56.56971831	58.39859225	58.35964355	59.76527091	62.19623299	61.56704586	62.2362344	64.78700331	64.55085822	65.25386048	65.36901884		840	54.40031146	57.30646807	58.95434199	58.19628204	61.18548991	63.47256101	61.83782292	62.48660409	63.74698824	64.73610218	64.65931663	65.91112995
860	55.52208517	58.04443501	61.04008201	60.56857079	60.63904936	63.35318825	61.91425979	63.17549421	63.15987265	63.67326202	64.16539659	64.63452214		860	56.07336339	58.66010056	59.29322015	59.60327149	61.45457066	63.8125801	63.14437763	63.6433954	64.12948113	64.10795411	65.07976799	66.14161567
880	55.94038717	59.52787334	61.56279796	60.14006305	60.40870917	61.46376126	62.80197934	63.27490574	64.17612197	65.06855363	67.54235595	66.93260321		880	54.08756799	59.15822681	60.03109525	59.68005615	60.65025361	61.90378776	62.69021455	63.29034994	65.44893362	65.31117962	66.97348809	67.87703089
900	57.0120055	60.89702958	60.50384	61.49922583	61.64867678	62.65142883	62.14373481	63.88121948	63.10052977	65.05741938	66.77942373	67.46752551		900	52.51315332	60.66466679	61.0178815	62.03670949	62.07863728	63.67590271	64.61856508	64.49116714	65.36685507	66.29658851	67.18450988	67.99116204
920	55.71234606	59.6458265	58.67515725	60.47283219	61.37000232	63.13451435	64.60127879	64.2484069	63.83869524	65.41667123	66.75889517	68.38657103		920	55.37018983	58.85320572	60.21263872	62.44980435	62.81543968	64.43429945	65.09066796	65.1685148	66.18911864	67.06923182	68.01398396	69.61647979
940	55.90219634	56.73285451	59.59180934	60.88639175	63.25330598	62.28828831	63.59081044	65.71314395	64.11297871	66.16380447	65.47458377	67.60785743		940	54.84479909	57.30429045	60.85973964	60.57235322	64.30615896	64.29435327	64.51176487	66.02674483	66.02602752	66.62349782	66.86980644	68.65335913
960	53.6342217	56.60745865	58.2313951	57.31730992	58.34782716	59.78279591	60.52648749	59.67031681	59.71166588	60.42520237	61.0338396	61.86324556		960	52.85445744	55.971394	58.67256742	57.86234452	58.58600468	59.36698791	62.52185581	61.20551443	61.12459521	62.51364641	62.45580064	63.2777145
980	53.81056887	58.41142431	58.09110343	59.06021077	60.83501437	60.59339625	62.25938303	62.18849755	62.58811043	63.4696909	64.11459129	64.76838872		980	52.77292638	57.95241477	56.01746888	55.99895767	58.2202366	59.94737575	61.67221387	61.82319446	61.71878885	62.39790235	62.86344617	63.0216104
1000	52.98205731	55.77904373	56.34248392	55.92161036	56.57601236	58.37963985	58.59198151	59.23493421	60.79757618	60.56133704	63.54194553	64.10143876		1000	52.08999932	57.0103139	55.72880436	56.89755545	56.23703008	56.35565074	59.53282103	60.65465123	59.62909707	61.16842935	63.01479367	63.22371858
1020	52.19004796	53.22737055	56.38620226	56.21097835	57.1859785	57.95807398	59.47679392	60.27298715	60.47001252	61.21096153	61.32041494	62.02415531		1020	51.62647943	53.70711331	55.16481038	55.8529128	57.27351734	56.62586266	59.37198186	58.8252683	59.384228	59.51502079	60.20119837	60.66721003
1040	53.21166345	55.70876225	56.18209392	55.9645332	57.06164128	58.61845491	59.91140166	60.15105252	60.27772001	61.0569734	62.27820384	63.08440797		1040	53.86203127	56.03181343	55.93234651	56.73626704	58.13972815	58.71979845	60.63578383	60.18680663	60.72131311	61.48274345	62.81064398	61.6546385
1060	53.7719305	55.28346976	56.15939527	56.1685304	59.27396399	59.1415253	59.57554923	60.25358353	62.04658147	60.9057478	61.61829449	63.22093508		1060	51.94285926	56.03728074	55.61374927	56.9888121	58.01964337	57.4907412	59.57070212	59.4012655	60.33006495	60.31731588	61.26543932	61.565789
1080	53.0836254	56.39007366	57.03327826	57.76941495	57.98724919	58.99361943	59.37886551	59.86779363	60.30786848	61.31418146	62.60603364	61.449805		1080	52.40676156	55.58035886	56.297659	56.90079689	57.20695271	57.43823615	59.50002319	59.94992978	59.9355766	60.30722221	61.30816273	61.97859962
1100	52.23653183	55.01196205	56.5040059	57.86314616	57.69327742	59.61261259	58.47230013	60.27443503	60.05144751	60.12939172	60.76743673	62.10271548		1100	52.65699058	57.22131598	58.43195114	59.90741612	57.89200844	61.86469769	60.14345513	63.41001491	60.55679955	61.36906322	61.48371129	62.59238491
1120	53.53321983	54.50669119	55.24687083	58.75221181	58.05114767	60.83330525	59.42814144	60.95688767	60.29630591	61.49514613	62.41331926	62.31942425		1120	50.32272923	54.31261792	53.89425068	57.3982993	56.93600007	59.57995273	58.72224886	60.66108211	59.84921654	60.90044043	60.58654144	61.36364519
1140	51.57789335	54.53753762	54.87044812	57.0889153	58.96691093	60.19755616	60.04488286	60.93556449	60.60574063	61.16012003	62.29832909	62.3083755		1140	51.62038707	55.61857533	56.94862328	58.25061356	59.85306693	63.24312386	60.51021265	61.17790374	60.98484452	62.20801083	62.56450812	64.16345942
1160	52.30479153	55.40614449	55.29963685	57.86259895	59.06298597	59.47753526	59.88404294	61.10881422	61.04190348	61.3863266	62.29086257	62.20961969		1160	51.83664827	56.99947684	56.18813776	57.23842955	58.81493261	60.8714203	60.77260634	61.93138369	61.08819583	60.46198883	60.28243595	60.98084989
1180	52.43319093	54.72909678	55.98442094	56.86583952	59.13198681	59.52133095	58.68820404	59.41690076	59.89186941	60.22542673	61.65470139	61.44246022		1180	53.56215878	59.1423935	55.10917933	57.32014053	60.11313514	59.14141522	60.14088196	60.3655937	60.33460512	60.21683524	60.76809342	59.69621125
1200	51.65648033	54.37829455	55.57071322	56.50383305	57.55629193	58.56049912	57.94881172	58.85064772	59.075548	58.91325539	59.50849062	59.99910826		1200	51.56718084	53.97094435	54.03485032	55.21004776	56.55778223	55.96549724	57.62163334	58.22492454	59.16087606	59.44565779	59.3951416	60.86336027
1220	49.68208928	52.03739268	54.05963531	55.57623737	55.50053487	56.2201755	56.76542157	56.96025291	57.27556346	59.03351503	58.46250842	60.02731901		1220	50.13411311	52.41566897	56.56677148	54.87108708	56.29892281	56.19585429	57.62380859	58.11371047	58.15324676	59.11040215	59.56716028	60.62427439
1240	48.78172099	52.49307717	53.91039793	55.0360928	56.22227508	55.50329276	56.52476966	56.35989129	58.5589335	57.03340365	56.80571836	57.86132834		1240	48.76320226	54.14702105	52.3808398	52.80938176	54.74360537	54.99525396	55.77252756	56.96913704	58.81474259	57.43722219	58.03894387	57.27986785
1260	50.87198179	52.75754594	53.2300366	55.10902947	55.27145057	55.16610253	55.54701408	56.49445515	56.26770455	55.25174829	57.44611483	57.8563655		1260	50.34088802	52.80234504	53.0791559	55.37642831	57.04520526	56.33035042	57.23747873	57.68291336	57.60856363	58.47705683	59.15265338	59.33522826
1280	49.01858008	50.75439837	51.33289091	55.06125816	56.08032894	55.82609318	56.8325935	57.14597483	56.86220699	56.63819429	57.11669844	57.74088872		1280	50.64641977	51.87570234	55.32724812	56.59385341	58.16006125	57.43279165	58.60538347	57.95198078	59.33717161	58.73565366	59.03817702	60.00696929
1300	49.18223043	51.38855625	52.92452174	56.78693691	54.10389966	55.21652781	54.66307733	55.92323581	57.57014344	57.27042627	58.43510597	58.20580108		1300	49.99515905	51.7791146	55.01046752	59.58283633	55.73615999	56.81503577	58.43833493	58.13529802	60.68735901	59.21403805	60.73161924	60.95700441
1320	49.73900026	53.44723935	52.76441883	54.80769122	55.81607303	56.1193994	56.03241299	56.64679483	57.46111478	57.11625072	58.20626926	58.10855137		1320	50.01390503	52.3600052	51.70604471	54.17699049	56.07797915	56.66247944	57.09456489	57.5383624	57.97935108	58.10883743	57.58064131	58.90898363
1340	48.81159073	52.19734816	51.87983577	53.64424319	53.95292577	54.91686248	56.4984573	55.87903015	55.87186514	55.93128566	57.70606243	57.91012496		1340	50.66135685	51.20472529	52.85636353	54.15518185	54.90177254	55.59491019	57.91147442	57.17683146	57.42083252	57.63393558	58.61233856	58.93489774
1360	48.94858529	51.5797515	52.91809541	54.13451301	55.35893774	54.98212354	55.90341234	56.35379704	55.55151613	56.56558647	56.9310812	57.41086766		1360	49.42579777	52.83547554	55.26877461	55.68425053	56.66774937	56.17459234	58.04480389	58.1642447	58.88874463	59.52512441	60.16435238	60.8504136
1380	49.36873844	50.48985083	53.53288377	54.05214501	54.53877227	57.24178779	56.69653541	56.8672743	58.02900897	59.54298558	57.92886026	59.47520638		1380	49.4988914	52.40275106	54.66576375	53.01464937	54.80193563	57.61814155	56.20375028	55.82190554	56.62159294	59.03096556	58.5715346	59.98098728
1400	50.19858672	51.36745033	52.17806381	54.65674	55.9167949	55.91778641	56.79702396	57.11045622	57.088255	56.35382103	57.10075228	58.25951737		1400	51.12645245	54.54998256	54.46275023	55.43821131	57.06660687	57.72443433	57.82180067	57.71481087	57.89761308	57.61062739	58.7605323	58.20848989
1420	52.37971732	51.9909208	52.57280336	53.37444311	56.0648501	57.00004591	55.64345085	56.12803411	55.79888832	56.88523718	56.96228311	58.00647059		1420	50.78732821	50.15853484	52.1846856	54.27526268	54.42794817	57.85382509	55.19250337	55.89209784	56.91758951	57.24279793	59.35249175	59.93389978
1440	49.7169917	51.92970587	52.0030415	52.55882808	54.15760779	55.13212738	54.65049018	56.47904387	56.53992899	56.80197053	57.55425191	58.17996359		1440	49.42597335	49.79810056	52.80445492	54.62746013	55.5360952	55.46679405	56.76693261	56.17150894	56.70867988	56.11506219	58.72365029	58.94692979
1460	51.3898152	51.81947044	52.35257524	54.79854431	54.69133849	55.71591833	55.23158271	57.23000982	57.59531065	58.51309882	58.53409375	59.41332447		1460	50.35208377	51.68873714	52.15141942	53.27095356	54.97843124	55.25125425	56.84336311	56.4913151	57.09426221	58.81236987	58.44979686	58.25942732
1480	51.62397182	53.09276621	53.09444321	54.91215414	55.16278365	55.70908406	56.88771884	59.92651399	56.45952706	57.63770635	58.11833497	58.72006963		1480	51.87877124	53.62901487	52.60164397	55.01248465	53.84156995	54.62927129	56.51327122	55.48031858	56.56628929	57.39549499	57.74829338	58.67053209
1500	51.16661241	52.04877342	54.06468088	53.35696075	54.62726178	54.75728518	55.03700795	55.84598664	56.43320387	57.49956558	57.2027131	58.58188615		1500	51.62781943	51.94523285	54.00106694	53.02677969	54.72411768	54.86423382	55.72545998	56.64848262	56.38633616	57.93467667	58.03975412	59.38839229
1520	48.54856212	49.64780444	52.20340101	52.543441	54.3601866	55.83385005	55.26719112	56.16584102	56.5336966	56.61836292	58.49671197	58.90399323		1520	47.92520222	50.26975619	53.54334741	52.61823199	54.77738294	54.07479258	55.51348314	54.2589283	55.15393658	57.43137306	60.23191937	58.89577872
1540	50.51282443	50.18913342	52.23299925	53.85085861	54.68406761	54.4971139	54.72764727	54.04803199	54.89512016	55.6853889	57.19460176	58.1073984		1540	48.78436047	51.98444549	50.67826841	52.6401477	55.19666053	54.64700774	55.28176706	56.10759184	56.11403181	57.62623316	57.87304052	58.7486364
1560	47.84470735	49.75676435	51.29946789	52.19636427	54.97378775	55.00209611	54.79190744	55.62605233	56.46430839	57.11314217	57.32645987	58.66945316		1560	47.87010186	51.18723464	50.53537581	53.57505811	55.23323818	54.48588469	56.49187152	58.14292081	58.74670877	59.19377976	60.63073526	60.85264189
1580	49.48063743	51.40798721	50.99698175	53.1955502	55.10177025	53.46747366	53.79818535	55.4299478	56.13794504	56.78443932	57.94490952	57.88482253		1580	49.82634587	51.87898781	51.39803582	52.9284148	55.11139209	55.13497481	55.74883333	57.19957647	58.23279257	57.63106215	58.38688261	59.08591962
1600	49.24593972	49.89638088	51.88175926	51.51148442	56.18380656	54.24500929	54.47434609	54.72644685	56.50056721	57.96277068	60.678951	59.64088857		1600	52.26857954	53.05647895	52.88667682	54.22514386	57.50507771	55.09588655	55.97594042	57.29385469	57.06997773	58.33561868	59.37160724	58.3819642
1620	50.07771824	49.75776513	51.33389155	53.00116615	58.04314346	54.70946371	56.61596049	56.13918628	56.38473779	58.14119301	58.47219014	60.24327439		1620	50.37645678	52.99730711	53.3289878	53.2124989	59.98030576	55.68117436	57.7134262	57.46189359	58.52124931	59.26893091	59.2288113	59.43410695
1640	48.8569821	50.51649677	55.5011508	55.21461908	57.42045225	55.6923453	56.02969441	55.2968554	56.43747214	57.28682271	57.36223338	59.47474632		1640	50.63642252	52.59244879	55.83356246	56.3746178	59.10382703	56.60403291	58.25496043	57.43733847	57.94685269	57.21267251	58.54139506	59.69136342
1660	50.66842248	53.00176006	57.03448896	56.53191246	57.16583603	60.72623793	60.18248065	57.21558952	58.58741179	57.48677881	57.65642913	62.01912667		1660	52.22635041	53.23647786	54.47053597	56.74907323	59.0658349	57.37882944	60.01160197	58.78116926	59.13372678	60.22281156	60.48249693	62.38223409
1680	51.91427369	54.41690314	55.33014192	55.71244858	58.55537562	58.901966	58.0340539	57.79993921	57.68444201	57.84428373	59.81124316	58.85304593		1680	51.57723959	53.97100982	53.13586237	54.01105829	56.45838448	56.9878072	57.32665653	58.64095686	58.13080619	59.37883746	60.11206216	59.60720999
1700	52.218415	54.22473868	55.09081901	56.80764563	57.5940622	60.67634019	57.36052092	57.98298944	59.24324216	58.91099427	60.19401701	60.62009925		1700	51.85128096	53.719295	53.50041395	54.39517187	56.9423138	60.22398643	56.09088496	58.37090505	59.13878737	59.58181008	60.01836476	61.37372498
1720	51.94248307	53.8554835	53.77616748	53.70962541	56.60290083	56.99557945	56.59235579	57.26394743	59.49051303	58.16950957	58.74672539	58.72502032		1720	50.64742324	51.21405515	53.6205789	53.6272599	55.18746653	56.17414221	55.97200092	56.99876486	59.19709874	59.03933033	59.98292692	60.89876732
1740	51.22188283	53.24370346	55.0306693	55.21742902	56.39529506	58.49070104	57.76292041	58.23043689	58.03997334	58.99005404	59.17260691	64.25487015		1740	50.40784685	54.22464742	54.09460019	54.51569579	57.69417204	56.92686183	58.08313699	57.17397316	58.28017937	58.13936958	59.49447181	62.45430318
1760	51.57929327	54.25940077	57.52274871	56.35641801	56.91567946	57.55141006	58.09262679	56.72621977	58.14538649	57.67953693	57.52271509	59.25128689		1760	51.0573097	52.45133713	53.49115076	53.62335645	55.81304859	56.21449007	57.79244554	57.70365049	58.7443303	58.18743844	58.74935521	60.08592919
1780	50.82638395	53.52164542	58.16276131	55.85211546	56.56189107	56.81571382	58.48047291	57.95039492	58.33922348	58.58734592	57.97651095	59.85537091		1780	50.33709888	52.98057492	54.76476003	54.39457443	55.01441556	56.51234934	57.91486598	57.82643422	57.88775757	58.46119402	59.00165521	59.39514932
1800	54.45257533	55.61143396	60.89409162	58.32717396	58.31713181	60.27771031	58.22657994	59.42470407	57.95454937	58.21320188	59.11624921	59.73895583		1800	53.46738955	55.00291544	55.02376235	55.57439036	56.83084897	56.92254791	58.59743737	59.66709629	58.57662496	58.14945371	59.82718007	60.81999147
1820	52.96172908	55.14976961	56.16992926	59.04430124	58.42133149	57.35484423	58.2466798	59.29440552	59.56521791	60.30383204	58.41203775	59.74134287		1820	51.48449749	53.18939338	53.13379716	54.94075187	55.4979822	54.85690955	57.20607373	57.80963332	57.40763212	57.43936628	58.62646447	59.80038754
1840	50.76344881	52.68198121	52.97462141	54.75257145	57.56213012	56.11792808	55.69253599	56.92051982	57.05259864	57.5332235	58.4583924	59.46339445		1840	50.81708615	51.47120213	52.20212425	55.92607187	55.35666409	56.61519929	56.99968209	57.69984854	56.72810359	58.09874148	57.95409007	58.5322324
1860	51.6429322	53.04860588	53.02968803	57.28880995	56.29976652	57.64682886	56.21142928	59.96988034	57.1803497	58.2541541	57.8676666	58.64118731		1860	51.76422048	51.70857771	52.89463292	53.20572267	54.96339072	56.58384468	57.18030918	58.70760017	57.0718455	58.53415691	58.15534561	59.08999637
1880	52.46549555	54.32219479	53.97402123	55.28662294	57.0744153	58.40003163	58.23984659	59.78959725	57.84438144	58.66094834	57.13244053	57.41835351		1880	52.95501104	53.15563615	54.70150192	54.83531368	55.62661434	58.90093975	59.29947884	60.45313148	60.34540732	59.31982263	60.17318409	59.86721168
1900	54.25812157	55.78883852	56.61906252	56.17302907	57.15158865	58.71052341	59.0649014	61.12699456	58.94474789	59.45468172	59.68745557	59.25340333		1900	53.82986176	56.28010393	58.07831887	55.89930664	57.02080437	57.81450827	57.7157697	60.803028	57.99626736	58.92313369	59.29441441	60.26267708
1920	51.88934229	54.31225639	58.51818439	57.0138355	56.99601973	58.69544354	59.46626462	60.02610634	58.56816922	66.26444569	59.49154969	59.10825944		1920	52.56710576	55.00234669	58.40991857	55.915595	56.62327956	59.06582711	58.83114924	58.47863276	59.16137693	65.59674852	60.82924969	61.7219505
1940	53.97269311	54.73505334	58.76747712	56.77617715	57.86762299	62.67764214	60.47054435	59.12790067	59.26170294	60.25448	60.16093009	59.49696289		1940	51.79407034	53.95123802	56.81614622	56.97576806	57.58434665	60.3804935	61.0529605	60.26534979	60.48785428	59.97122338	60.71324594	62.15713093
1960	51.13833306	54.23638644	56.23490729	54.89068315	55.46860679	60.07689984	57.38843486	58.64245919	58.21489465	59.36708665	59.31815537	58.40025874		1960	53.40335616	54.63558586	56.57803707	54.96095772	57.00912147	59.70196615	58.84754529	60.78983637	59.80679254	60.79704257	61.32968222	61.62874181
1980	49.4306167	52.16672498	52.98742187	54.10489563	54.24979609	62.39449145	57.89259506	57.9523728	57.79909963	59.69844263	58.73539088	58.40946581		1980	49.97600993	54.1382426	54.8532104	54.33456082	55.74092898	61.54862041	57.00335911	57.57184984	57.73233577	59.78590058	60.13252517	59.81509731
2000	51.00945954	51.88771243	52.55320998	55.30264188	54.54963744	58.2313892	59.08321157	58.09908861	59.18770622	59.19405736	61.63105925	60.06986289		2000	50.57421478	52.16572201	54.3787463	56.79451198	54.93763717	58.14921535	58.52021295	59.07203576	58.90400426	58.91336938	60.04924998	59.36403752
2020	51.86911978	53.54466327	54.10233653	55.08001363	54.47421085	57.99551277	57.06221724	57.90507857	58.23827539	60.36785858	59.17972213	58.15945896		2020	52.20304365	53.58525909	55.78982487	56.13742255	57.23075749	58.42477242	58.30224568	60.11647829	58.88720736	59.85537786	59.83691315	60.37469734
2040	48.90211863	50.01092354	52.61417964	54.76027198	53.86255619	56.41816503	56.5932641	57.7163924	55.64277059	57.11274342	65.1587799	57.50404738		2040	50.67328785	53.75687217	55.32283292	55.96213815	54.58378072	58.12849623	59.13371863	57.85381144	56.52472897	58.0418634	61.90385345	60.04508531
2060	50.41318139	53.01771291	54.3325601	54.07340134	55.66807931	57.17691603	58.61016801	56.60587423	59.6658446	57.53802504	58.02339785	57.94577179		2060	49.97237365	54.59520434	54.51137549	55.08735165	57.6975565	56.9360716	58.87094246	57.50457121	60.02548596	57.53992861	59.5709517	59.56810689
2080	50.31006869	53.28904454	55.06421191	54.74583747	57.29877921	57.42229129	57.48282362	57.48172566	60.00312531	57.60933168	61.01897631	59.20296519		2080	49.13836553	51.89418824	52.67906301	53.73318162	58.39971368	59.2479074	58.32260274	57.56968954	58.88313648	57.43977019	58.77099622	57.02333221
2100	49.51576535	51.93851558	52.40652248	53.05798734	57.30928565	56.10083322	55.79485983	57.44363965	56.74655298	56.45584743	57.40994617	57.77509704		2100	51.41163765	52.90439723	52.55915776	56.5668953	62.8361769	57.91569431	58.35476416	59.30487544	59.70372278	59.78666907	59.72158147	59.85554699
2120	50.40672383	53.1168933	53.12532069	54.69199203	57.08267882	58.13306147	57.18042084	58.5016261	59.66565542	58.25502754	66.34941425	60.281376		2120	49.90801092	53.32108936	53.98569477	55.22340089	56.89639698	60.25390797	57.99985383	60.13775613	61.14141644	60.2992481	66.55216001	61.66074782
2140	50.01416426	51.23469988	52.26279545	53.60858357	56.24752934	57.18266213	57.04652019	57.23594918	61.49942948	58.32898302	58.30757863	59.06195958		2140	49.53887551	52.17530433	52.62817699	53.3670492	57.86997227	57.91186743	57.16911645	58.26098789	58.37835083	58.9822878	58.64264963	59.12891051
2160	49.65144622	51.45325544	51.88719955	52.76482449	56.05654855	57.80686153	58.50379193	57.80505025	58.42600078	58.45682001	58.72900169	59.06406663		2160	49.31071881	52.91719404	52.96356469	54.18170656	56.17970544	57.7956607	58.33333559	58.67509921	59.18790805	59.71692943	58.87995616	59.36351098
2180	49.90449406	51.45715331	52.94008626	54.75258183	55.61961585	56.30408959	57.5862775	57.07988008	58.32393034	58.26869056	59.12405278	59.68046623		2180	49.47165025	51.15956205	56.58958159	58.34298358	55.9520467	56.1380454	58.07188113	58.93692266	60.66309915	59.21351094	60.77383546	60.96399711
2200	49.56001884	51.38835882	52.92389079	52.22616333	54.1311151	56.82502595	57.12866136	58.67615506	57.8896284	57.95378653	57.86124104	59.25501977		2200	49.69310275	52.61268388	55.82695776	56.41367211	54.93260338	57.62706098	58.65506987	59.54334603	57.06376456	58.99024184	59.97720679	61.83430789
2220	49.96542188	51.82225162	54.32180453	57.50859248	55.47665371	59.01801604	57.4527003	59.42399531	57.89065807	58.07229071	61.30437022	60.77029494		2220	51.86592969	52.86452248	52.06539399	53.46578683	55.43015096	61.97436961	58.20340163	60.31723447	58.75349515	58.92221101	60.32614942	61.34169912
2240	49.56302698	50.22625707	50.96495668	51.77646754	54.2128158	55.48395536	55.60203324	58.11126275	56.2100614	58.29260948	56.1342999	58.45712157		2240	50.19855181	51.76902137	50.98623924	54.00706893	54.08986239	57.48288442	57.85075739	59.00948059	59.35841084	59.15649472	59.98518468	60.11040966
2260	48.22153284	48.49913493	49.80484702	52.27199312	53.97425075	59.48163292	55.90344253	56.66979534	56.56411765	58.56390188	57.36808154	58.15573813		2260	48.55454455	50.13546536	50.83768563	53.33288324	55.08692528	63.53226038	57.23362573	60.05395296	56.42176311	59.96497029	58.92916238	59.4881794
2280	51.16255803	50.95581466	51.18011408	53.28952777	55.64815403	55.88859676	58.47601241	62.36711577	57.52083011	57.54843532	57.70697622	58.60412626		2280	49.42727355	50.97532798	51.38344248	53.9524141	55.7276611	56.08626647	57.79986934	65.70766372	56.92743557	57.2465609	58.37939145	59.5241871
2300	50.79911937	50.82911531	51.17463714	52.02208827	57.27797706	56.70973775	58.23465495	58.03233054	58.84683628	58.18497276	56.73910905	60.38098943		2300	48.58965768	51.28181583	51.75779535	53.85813095	58.23294189	56.62829772	59.88332373	59.85990493	59.40567745	59.70642711	59.8926099	62.53652286
2320	50.78691909	51.16312626	51.44904633	52.87416275	54.61344169	54.74039453	58.98149516	56.44398028	56.08500856	60.28188392	57.98424057	59.58952443		2320	50.24740565	52.66003147	55.79320799	54.32113727	55.90668128	56.61143971	63.96004289	57.18627918	57.80346961	60.91711156	58.97945283	61.49783012
2340	51.8122095	52.19886051	52.93749224	53.16027208	55.27425211	56.05087837	57.63977895	57.82122386	57.88614763	59.08962462	58.85207834	59.4885441		2340	50.80522822	52.20312665	54.08276603	54.23806974	55.88617572	56.72257035	57.83122305	58.94350784	59.16672152	59.31537341	60.32309217	61.35822206
2360	49.98693897	50.04105263	52.14343595	53.30863033	53.5447618	55.32695335	56.48900375	57.44596078	56.95992229	57.01786693	57.32993841	57.64813162		2360	49.99981455	51.54173851	52.37435903	53.78901258	55.20723183	57.90367943	57.7210261	59.43450541	58.03066826	59.82320736	59.05074936	61.0613668
2380	50.27698204	51.43587185	51.46846206	56.75660277	54.00263563	54.96179064	56.39561692	56.75356349	57.50327108	57.96220106	59.33641236	59.93599081		2380	48.77558335	51.37908084	51.67066371	54.18277238	55.65205599	55.39206727	56.92234688	56.95706578	57.38177834	60.02512358	59.053635	59.41240019
2400	48.78491815	50.90576018	51.37683077	53.52550095	54.20046493	54.11302102	56.67399536	56.13956968	55.87579969	57.32332649	57.18078267	58.08561711		2400	49.39240561	50.95328821	50.81900009	55.85324906	54.10319941	55.14257568	57.13586739	57.15849527	56.29278951	59.31095248	58.35952538	60.03827207
2420	51.44175799	52.83431063	52.68067526	53.37783052	53.99165485	54.87151023	55.80700187	56.85756512	56.97061364	56.71013646	58.20699831	58.9016542		2420	49.66251195	51.73337892	52.07050827	53.28174113	52.99600472	54.54010165	57.13373196	59.47862748	57.3255919	58.98318415	60.44533279	60.8233966
2440	48.78484804	50.94528881	52.29123507	52.60744943	53.51560959	55.00791598	56.31671693	56.62249987	56.1569252	56.89401162	56.86502594	58.17882436		2440	50.3414385	51.72440941	50.1785824	52.60942432	53.8138995	55.82744016	56.70558156	57.87688599	56.50016398	58.72921649	58.50784211	59.73686632
2460	48.13933918	49.53518116	51.15061182	51.91661476	53.1241678	55.13030373	56.11069885	57.6831288	56.57035339	57.50364687	58.44653381	57.46219437		2460	51.00179112	52.16373537	53.37612659	52.01745666	53.63753007	53.96295415	55.60476902	56.2649452	56.41519197	57.01302619	58.18834776	59.47133732
2480	48.53348801	50.19919006	52.748482	52.31983486	53.12484146	53.81853763	54.26491729	55.36233401	55.89987598	55.67961946	57.0376601	56.66948763		2480	47.34988977	51.82035577	55.07476046	52.52104387	54.40150899	54.90547179	57.38071245	57.25219803	56.93736819	58.2989245	58.26965275	59.19070468
2500	47.22696588	49.7076335	51.18032899	53.16903465	53.6123871	57.56183771	55.4912146	56.19620906	56.61562637	54.87433456	57.01522464	58.9072144		2500	47.40227268	50.91057302	50.85495141	52.45326847	52.47605671	59.33008898	55.9038079	58.25291946	57.30554579	56.73853289	57.21441123	59.69685816
2520	48.28115231	52.50078797	52.81286713	54.58709022	56.66129375	56.38919095	56.48475628	57.61484495	57.82569383	57.85695924	59.15734257	58.25482755		2520	48.32870445	51.51267094	51.91887773	54.28248985	54.01365327	55.82908581	56.22358866	59.24712859	60.62421994	57.83916742	58.28649069	59.65474281
2540	49.79877513	52.17178471	52.26414798	54.32166319	55.70261327	58.92450411	56.90424022	57.08098512	57.7391934	56.86264347	59.08687054	57.96784234		2540	48.01655424	50.58946718	52.05532174	54.13396978	53.23796101	58.61542834	55.84008189	56.76832176	56.8811267	57.55006374	57.81337681	59.11485542
2560	50.10526491	53.29730975	54.15967177	57.31171132	58.86984907	56.10320618	55.71005065	57.7066196	57.75777982	58.08261772	63.25128421	59.01913359		2560	49.10316004	50.09820403	52.86324544	56.69493402	58.03009645	55.36491037	55.59164461	57.44539504	55.27785209	58.72703698	61.49126707	59.22640541
2580	48.82138762	51.70575568	53.02025857	56.19674285	56.36723017	56.60564569	57.72508842	59.75147976	58.82415196	58.02543165	59.71785806	58.26712365		2580	47.69708439	51.65172002	51.53527576	56.18048533	54.5016187	55.86087299	57.05468605	59.65211691	57.86423706	58.974372	57.66528723	58.52822671
2600	50.72214119	51.38384974	53.22674259	54.3953851	53.91749078	55.77426307	58.2009926	59.30832614	57.58117491	56.2906894	59.83609897	57.15270652		2600	49.45160485	50.80830657	50.41336073	53.5977126	53.70616359	55.73894899	58.32254453	59.48035029	56.07168056	56.87345414	57.68667935	57.6663643
2620	50.80828013	51.65949736	53.43671252	54.49215906	52.69185308	55.09472049	55.69370985	59.478137	54.99387696	56.51609824	58.41055101	56.91790781		2620	49.74687908	53.19767125	52.71849631	53.53766674	53.60802656	55.57060336	56.68085793	60.06337773	55.15863355	55.99445181	56.46083059	58.75028851
2640	49.01266876	49.27250351	51.17172059	53.23178774	54.0775718	54.73477077	56.40731389	59.39437203	57.36910476	58.01096773	61.96249197	58.73893405		2640	49.20509291	51.09024134	50.52636312	53.54384685	53.82902766	55.48591357	56.72523766	59.61451365	56.06032136	58.56279691	62.10584309	59.39522006
2660	48.43812688	50.26198054	51.09106537	52.36860197	52.21870156	53.96789315	54.71608459	61.62053978	57.40656192	57.91365822	57.67096943	57.76991573		2660	49.91588957	52.85601015	50.59659462	53.12864627	53.90657684	54.90010378	55.36315146	61.42390335	57.70373204	59.13496525	59.05455169	59.70121373
2680	48.73982732	51.38211052	52.11070022	53.95592575	54.94626469	55.52115576	56.79103534	58.19092291	57.67300552	57.94464662	57.61510591	58.86712351		2680	48.73795363	50.74458919	52.01014326	54.32198611	54.96774012	55.82722935	56.44755138	58.53773538	57.70390158	58.68054024	59.29592212	60.69639102
2700	48.44862106	51.71822809	52.36969036	53.07783042	54.18358127	55.42121634	55.55683283	57.4901371	57.02524673	57.81279506	56.69120833	57.23916332		2700	48.98409679	54.06476021	52.97877233	54.38706393	54.6236958	56.02963654	57.21371511	59.33765124	58.22739407	59.5483167	58.42200961	58.30043644
2720	48.33618137	51.72276387	52.39031305	54.86547234	56.20789404	57.91515484	57.3003382	58.42481047	58.08887676	57.37995273	56.96179516	58.69881046		2720	48.12709464	52.7912994	51.98237585	53.8233876	55.31839215	55.4659589	57.71870377	59.80149418	59.0013134	58.59679703	59.99093086	60.34397773
2740	48.06367517	50.44677432	52.79660543	53.55488525	53.55392585	55.03684045	55.42430164	57.65012382	56.43658909	56.35041089	58.58492292	57.64126386		2740	48.00236546	50.32627264	52.31115463	56.12243622	54.07101033	53.98585542	56.20248293	58.36516073	56.82938733	57.76590674	60.06116403	59.46983424
2760	48.94480026	51.44113348	52.76172455	53.64662146	57.65891492	55.61904336	56.17965396	57.00751071	57.88154208	56.33321516	56.79939154	59.30231718		2760	49.12470741	51.15364923	50.80985108	54.34614195	59.53723954	57.20783222	56.52563427	57.73211275	58.61096814	59.22603515	59.01685693	61.83734724
2780	49.41691419	50.58104507	52.31338177	54.1358961	57.74928997	62.7094853	57.32562771	57.07382113	59.48448621	58.99437464	59.19833257	59.26887229		2780	49.92533263	51.82049333	51.7963745	54.0391081	55.90715369	58.61359425	57.27740435	58.63224375	59.3415902	57.46106815	59.98751794	59.61409865
2800	48.01910415	51.56609111	51.49575538	53.04484974	58.39129095	57.73915248	56.13600033	58.03120347	59.50582436	64.19533583	60.22165304	67.02217261		2800	49.45780216	52.09831837	52.44984714	53.82279807	55.72107011	56.73701971	57.17272151	57.93548534	57.55587716	62.2554705	58.12621822	63.05095429
2820	47.35569793	50.26698879	51.31296893	52.2441061	56.47756087	61.85989794	56.97424072	58.25748771	57.49526936	58.83595237	59.82179227	59.29348161		2820	48.3389072	51.16735116	51.71675604	52.73635927	53.42756943	57.67623161	56.06406858	57.59400453	57.13693196	58.42556623	58.64118116	58.83520413
2840	47.99456027	51.14232251	51.10794213	52.75024935	55.54624301	56.18087286	56.51540272	56.86129645	57.335494	58.94987442	59.63027693	60.04197846		2840	47.84788842	51.05877647	51.97822371	52.97147961	54.14268792	55.12964616	55.36280412	56.97194933	58.02457258	58.70636866	59.5852781	61.03560802
2860	49.25492785	51.27204365	53.64492548	53.32516505	55.58903067	56.89036095	56.77835743	58.46215456	59.79514838	62.37002634	57.87665254	59.25657709		2860	47.31779995	50.42858919	52.31570288	55.40801093	55.18915203	54.51720811	57.18693785	58.61836326	59.21186628	63.94510618	59.71352435	59.9642957
2880	47.2798942	51.22533293	52.98175232	52.63122463	55.22976399	55.88406907	56.62418937	56.74591242	59.25949653	58.64351096	58.81176589	62.73897432		2880	49.04517835	51.81811867	54.40522574	53.42034865	56.89221346	56.02750561	55.60950305	57.53161921	59.1697167	57.82400438	58.77100231	62.12863078
2900	47.80663556	49.76104034	53.26544023	51.30177743	52.96782893	54.65406835	54.4504015	56.8870255	57.68256167	58.03236659	59.15458203	58.30439454		2900	46.74234505	50.34818808	54.60913905	53.32860592	56.63884401	53.12647884	55.83764983	57.85213721	59.21203478	59.51849959	59.08701531	58.67404092
2920	48.73043093	49.37144484	50.77990439	51.86177889	53.24309128	54.74044314	56.06729829	55.68522224	57.54351148	56.27418211	56.09955818	58.95566278		2920	47.89024036	51.29955015	54.15000871	55.43976065	56.44408337	55.77667478	57.52776625	56.82058456	58.84491456	57.87427625	57.44418902	58.44439664
2940	48.53735688	50.27446088	51.08086454	51.06458246	52.49173786	53.46529545	53.79466961	55.01340359	62.66294683	57.56477727	55.85788925	56.6365419		2940	48.41028607	50.56206465	52.01483404	53.45258882	53.99662217	54.64264635	56.21254241	57.06406419	60.75482176	59.25211065	58.61724752	59.40943624
2960	47.66056365	50.6405426	51.70057868	51.86810347	53.31207749	53.67130856	55.1400198	55.56310153	57.24675493	58.4547686	56.80601871	57.31820537		2960	49.74956801	52.3011126	52.13878432	53.13111311	52.74557456	54.15797039	55.67876598	57.14019444	58.53959532	60.23919167	59.70848762	60.99224252
2980	47.72134648	49.85177426	50.86718962	51.70546859	52.8616522	53.27655429	56.37266949	57.29634965	57.01178669	55.75621056	56.63834073	58.26913604		2980	48.79663184	51.88638092	52.79891923	53.69535551	53.28082904	52.88041287	56.34011279	61.07424701	59.60375318	59.16139978	59.66469938	60.85480864
3000	46.42554502	48.81108055	50.40517027	49.87864919	53.02094629	52.6299562	53.87443059	54.59149362	61.04842384	56.48289549	56.9264903	58.37324183		3000	47.67635316	51.54730222	51.39923408	51.79575843	52.99495119	54.14708384	55.14302177	56.22176919	62.79539039	57.7366905	57.64555364	59.57605924
3020	45.90338522	48.26608071	48.9805552	48.96348366	51.02969474	51.27563689	51.89176661	54.39348725	56.82555198	55.99335212	55.34870353	56.67337848		3020	46.58210105	50.13516656	50.68083783	50.81627084	56.44221697	53.5944882	54.70213465	55.61248505	57.31334437	57.6261865	57.31244959	58.99637653
3040	48.26754103	52.34915191	53.70958369	52.86824254	53.28402929	54.98828932	55.23446125	56.81536895	57.11292948	56.27263127	58.0745988	57.59625855		3040	48.44062029	51.78129179	49.73739076	51.87626671	54.06451245	55.89929078	55.12906078	56.57624129	58.37477291	57.4173425	57.03693134	59.43092886
3060	46.73869452	49.23508103	48.86703717	50.05712699	52.05958212	56.78665744	53.53356036	55.24448661	57.68649051	57.84332101	57.1433813	58.84556644		3060	46.90918262	50.79859592	49.84783699	51.40483035	51.75612926	58.08285948	53.66655385	55.77920495	57.37151629	57.31377133	56.44438498	59.36921571
3080	48.73650284	49.82226926	50.34631808	50.47717245	52.33136527	53.72300861	53.57036749	54.44628338	57.45041022	55.52529287	61.53043893	57.36338351		3080	48.53995688	50.57499344	50.97138434	52.39498068	52.73865762	54.74551329	53.94443723	55.47229819	56.74411746	57.18310349	61.18473489	59.17988776
3100	47.82086183	50.21658517	49.31845559	50.36682263	52.33749481	55.29764959	53.58023562	54.54471692	57.13845612	56.87083701	56.12680457	57.97597789		3100	48.42914052	50.49872432	51.75459311	53.37173794	53.18891704	56.36016426	54.5800422	55.05630888	56.34452393	57.92497812	57.27106546	58.62034421
3120	47.51554641	50.61704138	50.28452279	50.7814599	53.29701273	53.93234112	54.56721367	55.47575858	58.81681887	58.51616719	57.46135452	58.16585138		3120	49.21349344	51.63720315	53.50180883	54.08965225	53.55071516	54.60373375	55.78578217	57.34408881	58.53491901	59.19430195	58.287042	59.82362124
3140	46.63867144	48.18587865	51.14137768	51.97434468	51.68198362	52.72007263	53.25997536	54.91395872	56.03954289	56.2709814	56.47436307	58.12642646		3140	48.32588754	50.0458029	52.07138367	51.98965911	52.46323338	52.74706355	54.43371589	55.98740192	57.11178369	57.89468403	58.52454577	59.29491722
3160	46.93152529	48.90497122	49.94583464	50.01208904	51.64282748	53.71754428	54.12946487	55.40636346	54.87836436	55.97255591	56.13134497	57.22262679		3160	45.81124145	49.58927036	50.67714758	51.13414907	51.24308148	52.49481988	54.77930179	54.25432261	55.7112175	57.9926045	58.93384308	58.74369298
3180	47.17840128	49.39038577	49.88821396	50.65468539	52.37350988	53.03331709	53.4736966	54.68417284	55.92923256	56.15511446	56.78770857	56.79582766		3180	46.24901756	50.59766259	50.78137138	52.12981334	52.98726524	53.14123895	54.84051306	56.74103253	57.95380381	58.80068448	59.27660927	59.62875838
3200	46.50981598	49.56137368	50.03821377	51.1865168	52.7302489	53.19333705	54.18293185	54.78103121	55.96083585	56.80363181	55.54730549	56.90855121		3200	47.00632022	49.43160319	50.61061413	51.11061966	53.03921347	52.88981647	54.97114224	56.63490078	57.09845937	58.68683664	58.59845213	60.21421484
3220	46.79260368	51.94765678	51.83228389	51.84598975	53.67926136	54.5871159	54.3304801	56.60546555	57.2564147	58.67742399	57.99167304	57.47388618		3220	47.08250368	51.66225492	51.88044378	52.70659764	56.44325927	53.28629679	54.85911995	56.37270234	56.65090669	58.14736493	57.93365659	59.14833603
3240	46.56988303	49.14000728	50.94670675	50.7819705	53.57782695	54.08557628	54.44807777	54.31107944	57.23149643	57.09653347	57.23655673	57.15139002		3240	44.26574939	49.05679787	50.7911517	52.35732883	55.02429112	54.23338882	55.3264516	55.2217223	56.58729293	57.9881322	56.38349765	59.59829252
3260	46.75623975	49.37731815	50.76316055	51.40094321	55.34182484	53.53824284	58.6870256	55.01442145	55.94813552	58.13441089	58.01811541	57.54260127		3260	45.39890847	49.0725248	51.55495314	53.0302507	56.91269895	54.09539711	57.92059077	56.89600836	56.65338338	58.36370224	59.27617666	58.62347684
3280	46.38650448	50.0102693	51.40760098	51.38964905	54.61273686	53.66427418	54.19314557	56.36818992	56.65330275	58.24832527	57.91374392	57.59167644		3280	48.06443143	49.71937086	52.56762752	53.30511246	54.20202889	52.80999394	55.55106586	55.7910031	56.78167437	57.14723515	57.69146734	58.12078227
3300	47.85383952	49.26716168	51.20708731	52.68314618	53.7084225	53.34094119	56.4969003	55.00710113	56.86412018	58.89548042	56.77002575	57.44867973		3300	46.49296248	49.28233035	50.80371736	52.0442045	53.45608527	52.51742118	57.10603748	55.59379328	55.41358708	58.50971061	58.52921421	58.08894057
3320	46.56150233	49.96070003	50.42883192	52.99001267	53.44179212	54.21897996	55.05117984	55.44137236	56.88718958	58.53630049	57.28870679	58.99511162		3320	46.50129288	52.58550854	51.62120953	52.8959815	54.20415734	54.66052524	54.77777922	55.85449449	56.52191445	58.8326249	58.58038748	60.30791832
3340	47.09709226	49.47339019	50.13348458	51.20379932	53.67595521	55.91864758	54.42907426	55.71680864	56.63582037	63.03167816	59.13435075	58.65497545		3340	47.93852707	53.83754764	51.59446835	50.80035419	56.57870476	57.03834209	55.41254534	56.21966395	56.30205747	63.92788325	58.56633643	59.36660716
3360	48.2267723	52.0952751	52.60260395	52.27375113	53.9911488	54.37869606	53.26080738	58.54410555	60.11044271	59.44483488	59.08446813	61.01772937		3360	47.44357809	50.90034636	52.23933523	52.3769288	54.91534263	56.05062924	55.97150193	58.05611686	58.35427585	57.51277083	59.34676052	59.3034204
3380	47.38526427	50.01851916	51.58533839	52.48413157	54.02738237	56.32595845	54.69757677	56.04189887	57.12621302	58.51948294	58.31709107	58.18180891		3380	46.87506714	50.71221991	51.1220348	52.77834736	53.98769703	60.77531767	55.25140133	55.98240007	56.92275253	58.02686521	58.3516645	58.05311746
3400	46.18593868	48.32419466	49.84955078	50.52091009	53.37518219	53.54584775	54.75995579	55.33434458	54.35041797	56.90566916	57.88849533	57.3172874		3400	45.50647895	49.47588298	50.63475988	51.95181562	53.00736281	54.09578867	54.83905067	56.24079304	57.47382633	58.12974353	59.16972728	59.53378943
3420	45.97347339	49.1335593	49.91315162	50.26805998	51.52210264	52.77143623	52.83674733	53.23353931	57.51039936	57.50027666	57.69164759	56.96188439		3420	45.74601091	48.57226756	51.58405818	51.5491236	52.51769852	53.10212191	55.52365303	56.10389821	58.63539506	58.41394255	58.67698573	59.19783203
3440	46.45143606	48.75098574	48.99225845	49.58821817	52.29882407	53.634815	54.65207166	55.61294847	55.95720334	58.67104055	60.05529614	60.3836081		3440	45.16482333	49.591248	50.37076456	50.49566594	52.70252763	52.42972537	54.9748087	55.25255665	56.33365583	58.64331984	58.35916076	60.44170975
3460	46.20926912	48.5782378	49.98007709	50.05785443	52.56119752	53.42622904	53.6673245	54.35755209	55.29567194	56.86446002	58.25773576	57.53026258		3460	46.41255303	49.79158941	51.99227899	51.09845653	52.88947142	54.06964914	54.36149991	55.55136794	55.9694201	58.41979387	58.90552049	59.65588009
3480	46.32111636	49.56759842	50.31442116	51.32987429	52.96792482	54.67113086	53.89553156	56.35854991	57.42818806	57.44075998	59.19100037	57.06340276		3480	46.47205228	50.22664646	53.0005301	53.20811676	54.32433684	56.22384314	56.04901475	56.45834733	57.47584031	59.22276237	60.61749634	61.87856098
3500	46.82526576	50.29222026	51.24805297	51.19351234	53.03360572	54.23054655	53.26047335	54.6675379	55.65259295	56.28759096	59.61452575	58.16719514		3500	46.22786485	51.43603964	53.5868731	56.18692486	55.66609188	57.20964772	57.37996412	59.71176666	58.77298668	61.16959666	61.55337236	62.56721033
3520	46.58410812	49.19322958	51.7877277	51.93828498	51.11650679	55.29734822	54.24872676	54.01837616	55.29828329	57.78450741	57.85503413	57.3929398		3520	47.25450444	51.65191766	53.78644733	54.68268975	55.22554852	57.14257264	57.81870562	59.10431457	60.37616968	61.29518747	61.79534797	63.77476645
3540	46.01335691	46.99245739	49.1059004	50.18657262	52.27648456	54.41591842	53.70123136	53.73413367	55.59048716	57.98802387	57.65201659	57.55721439		3540	45.1817361	48.96690547	50.76897377	53.00150371	53.66786771	54.20663422	55.50192809	57.96224864	57.99986903	59.40855553	59.81030197	62.20751189
3560	46.93768795	50.70393124	51.77132606	51.19491315	53.38590987	53.48448957	55.19941907	55.10041675	55.79224264	56.69295796	57.69573188	57.5226988		3560	46.90071365	51.47058231	53.00870585	52.4242748	54.67392476	56.47887129	57.35707536	56.68802136	55.75739301	58.7085328	60.39223466	59.28445008
3580	46.07402566	47.43171394	51.77148816	51.37412047	53.1688477	53.8259533	56.15321015	56.48515741	57.7000647	56.99170083	57.81433436	58.93067268		3580	47.3259412	49.84109259	50.90442154	52.18294284	54.51754162	55.9687825	57.73146337	55.7960829	56.60360761	60.0777884	60.57543742	59.98918944
3600	49.18674156	50.95902343	51.85034283	55.41659832	56.46025227	57.53571977	57.11064742	57.67567281	57.70652397	58.75425902	59.99738982	60.93627531		3600	47.82208733	49.07495029	52.81667853	54.63807628	55.40149516	58.02355708	59.28400166	58.30505101	57.87304447	59.21516493	61.36344399	60.27228683
3620	47.36130919	50.31182297	51.58112289	53.19001149	54.57059305	56.52651092	54.50921874	55.41545548	57.07349738	57.11491649	58.63886016	60.36737767		3620	47.18841045	51.88798307	53.94846053	55.91432271	56.66816724	58.5275594	58.46604541	59.19279298	59.68933555	59.06685306	60.98578702	59.98179487
3640	46.2521257	50.19429262	51.24903745	53.03527139	53.46746796	56.68134547	54.72092076	56.29665555	56.29626375	57.67072122	59.11010349	59.28256744		3640	47.12909223	48.88692058	51.88321845	52.01198548	53.6627437	54.55803762	54.96558438	56.42342791	57.01391063	59.04790427	60.56727024	58.94121404
3660	47.02170467	48.63645069	50.30052265	50.66242013	52.56670978	53.82958486	54.53509612	54.41286386	55.66146299	56.90909861	58.34141266	58.51786861		3660	47.00563387	49.35628348	50.30450729	53.03218697	54.11765703	57.47769403	57.31560528	58.05028398	56.97284078	57.53325303	58.8159039	57.97732293
3680	47.17661892	48.98844438	51.7942865	52.18339139	53.1979108	53.80837528	54.04652102	54.71316453	56.57779735	56.899532	59.22160616	58.22734387		3680	46.97103924	49.40495562	52.17780429	54.17849226	53.83302134	54.97448925	56.06773582	56.80846075	57.36785999	57.99763975	61.7514813	59.1132408
3700	46.58680554	49.10208986	50.98217224	51.60593517	53.29698794	53.55832333	55.0137146	54.94467338	55.95039187	55.97027217	57.49499237	57.59278471		3700	47.1516121	49.90161575	53.5192209	54.24424661	54.45515914	55.49479328	57.32147533	57.92624401	57.97120545	58.62925355	59.60034971	59.66683803
3720	45.05426448	47.30296083	50.58504822	50.79219329	52.34141945	52.55040252	52.64758369	53.37652087	54.86927704	56.79387152	57.76900446	58.9031383		3720	46.8137544	49.97794955	53.86083563	54.53726525	55.8029092	56.46502102	56.72593318	57.43841925	57.82270323	58.41223034	60.78555501	60.91657119
3740	46.25821057	49.50103937	49.59299822	50.72636399	51.43664247	54.33715929	54.30282457	55.63137071	56.74481887	58.29867596	58.73419389	57.86056528		3740	46.21123161	47.42461814	51.22322748	52.51847147	53.50220677	54.17444821	55.41387609	56.85838277	56.99052379	59.56999581	60.76332666	60.34740284
3760	46.13523868	48.81865613	50.42556077	50.26647953	51.96615445	54.09681955	53.96065718	55.18085797	55.77613354	56.92834059	58.36092695	58.73213911		3760	45.65331064	48.33362185	51.50597637	52.98853297	54.20285304	55.1677681	56.66208385	57.98472134	58.65198232	58.71169701	58.42178342	59.95643703
3780	46.96417245	51.12810674	51.38137693	51.55471074	51.06920839	54.52905565	53.64606874	54.48377989	54.93945616	57.16612463	58.55388429	57.92072437		3780	47.35376535	48.99253596	55.19321669	54.37484113	54.30796208	55.3801705	56.42502297	57.74287053	58.04363617	59.4327295	60.68425351	59.83484841
3800	47.41155391	48.29740359	48.9816131	50.81036774	51.38797001	53.52359119	54.15770639	54.46084631	54.79425104	56.18230526	58.53243186	58.47344181		3800	47.16472364	49.39222373	53.67793917	53.71493539	55.02520422	55.92461391	57.01251126	56.66618996	56.20113901	59.02248811	59.93072615	60.1414018
3820	46.72888074	48.28061137	48.74727354	50.74164311	51.61310659	54.26934642	52.62681158	53.51786409	54.54995232	54.69899607	57.23284447	57.44864087		3820	47.83427611	51.52529773	48.99766226	50.63709965	52.44521055	55.08440502	54.6997504	55.42191091	56.26763686	56.55773259	59.02432567	58.95916679
3840	46.73645015	46.61920598	47.76839126	49.94635409	50.13631881	52.58282114	51.93317174	52.85051861	55.14856847	55.80405276	56.6859001	57.66476484		3840	49.0719837	48.2182764	50.58205202	51.96624154	52.55244665	53.90859111	55.2071645	56.51833861	57.24972096	57.98638316	58.42266449	59.7958156
3860	45.382365	47.21798891	47.25362215	48.9868144	49.96271852	53.0181926	51.76365933	53.18665269	54.338265	55.67443804	57.29413218	58.32618958		3860	45.9106566	47.09607467	51.02392596	52.11995804	53.08901663	55.06816969	54.84494117	56.97931618	56.45903011	56.77028621	58.4256479	59.02646557
3880	45.3211877	48.15833584	49.10057722	50.7914147	51.47933125	53.65873653	53.3548012	53.93037032	55.85245929	56.11452273	57.86758755	58.5067692		3880	45.88473049	50.47746653	52.41324512	52.08236337	51.65113512	55.41208075	53.63730325	55.78179883	56.60636702	57.67239526	59.9875699	60.36290517
3900	46.62491392	48.77279958	48.08314907	50.32212129	50.40369373	53.38143753	52.34147659	52.77514023	54.10358033	55.69388469	56.62083898	58.31723701		3900	45.83824912	49.06846993	53.48615127	52.82566113	51.1087245	55.19223946	53.67028588	54.50735561	55.5118397	57.77947783	59.31770675	58.97321167
3920	47.85737528	51.67169084	53.09855539	51.59264966	52.13130486	55.06837491	53.9817874	54.72298256	54.55239807	55.9941654	58.56279612	59.25382903		3920	46.14806049	48.84360797	50.39818419	51.19348552	51.8789724	54.32567217	55.70673571	55.8038066	55.36713479	55.99455711	59.05116419	60.69304051
3940	46.09548258	49.22205705	48.32749611	49.85884906	50.32740906	53.66323248	52.13185575	54.17386031	54.06274162	55.13554052	57.79680958	58.40414474		3940	46.22798327	50.15260873	49.9287781	49.48540543	49.63712258	53.54649534	54.2305865	54.1797487	55.17086857	55.89851572	58.25114685	59.31262732
3960	47.54150363	51.87359229	51.41037536	52.82601659	50.9914655	54.90591478	54.25254242	54.44379476	55.62598502	56.32563893	59.81172709	59.03538816		3960	46.92981666	52.96304352	50.8721412	51.64936481	53.12015734	57.07855347	57.53333335	56.55464297	56.14072728	56.34460788	59.01087882	60.25762631
3980	46.3790289	52.69127392	51.63427827	52.04258579	51.49211837	54.09658991	53.14173707	54.60667632	53.97775614	56.01425673	57.90677081	59.71256313		3980	46.74258134	52.39345214	51.63326091	52.5585277	52.79613051	54.68409671	55.70593668	56.14568333	55.80241097	57.74043907	58.2040689	59.85425132
4000	45.98656024	49.22483755	49.93153584	50.87456139	50.9597213	53.2289138	53.81030296	52.90715114	54.66189606	55.07280181	57.06650199	58.13752009		4000	51.35313145	49.86310561	50.82447845	52.23486097	52.24175796	55.4903922	54.41782919	55.74342461	56.14509962	55.7266599	58.31857913	59.70289811
4020	44.98611438	48.17249869	48.48899545	50.37438205	50.27540089	52.50186571	53.45914318	53.88882098	55.18346872	56.7495051	57.45072802	60.3570502		4020	46.25912008	48.68043041	48.32317061	51.52929929	52.0496577	54.06788959	56.14833771	55.37126295	54.91904357	57.11984468	57.1757025	59.91242181
4040	46.01443188	47.29173872	48.08209504	48.69525927	49.9978674	52.66746843	52.48860984	53.29464878	53.48131085	55.69163682	56.33693912	58.93805587		4040	45.63841468	48.59583335	48.52180159	50.29036582	51.56921417	54.61235347	54.7258635	55.51274089	56.32930036	56.65531835	56.671399	58.86580034
4060	46.29841233	48.92558417	50.719713	52.55493037	50.34400107	53.31392047	52.58587658	53.60456287	54.16389559	56.02077403	56.53174021	58.96861447		4060	46.27417815	49.69884283	50.20408927	52.84464711	51.48794682	54.39247727	55.48303727	55.7962821	56.39873243	55.44467685	57.00382819	59.50164004
4080	44.61530101	48.37609307	49.37279437	49.65880646	49.99564053	53.61367114	54.60998882	55.65861297	53.88810678	55.79256297	56.13755806	58.26684146		4080	44.49091433	48.79494621	50.59653021	50.14888321	51.29327938	53.64638251	54.71301617	56.04069538	55.89781938	55.71844195	57.08882747	59.87433457
4100	46.2368345	48.24386716	49.37141196	50.15346829	50.59769056	52.65564426	53.4694169	53.97650308	53.69279572	54.76116914	57.30011156	58.13920271		4100	45.03869877	49.9490213	49.87694143	48.86427678	50.78366733	53.73170654	55.73823581	56.23880581	57.3080132	57.07166405	57.37006956	61.34270572
4120	46.45687941	48.70109769	49.12744772	49.29357787	49.94333538	52.0892339	53.35197927	53.87273565	54.0155417	55.55444988	58.17529088	58.80128325		4120	44.87399955	48.38332954	51.24235492	51.54706369	51.87364029	53.74857993	54.90157918	55.79689497	55.74033131	56.99408337	59.67970793	59.75810993
4140	44.92349103	48.55180012	47.83812937	48.40355406	50.08143976	52.20408806	53.24861294	54.50830712	54.09049653	55.23209158	56.76337517	58.29027414		4140	44.21529488	46.59684633	48.68307857	51.59012682	50.8871501	53.47864352	54.88129009	55.97097877	55.71761667	56.88004978	58.08879998	59.54524468
4160	45.16707062	48.11178041	48.52546957	50.63888342	50.62119056	51.53993694	52.75047789	59.12008388	53.3276989	54.27221386	57.12437408	57.90987578		4160	45.53867683	47.11357148	50.87874148	51.17851272	53.97587467	54.24754205	54.0070055	58.41141597	54.58243564	56.68518819	59.70026647	58.4738511
4180	44.71041644	48.26301384	48.2646319	47.74177234	50.31871467	52.88910658	52.70825858	53.74027508	54.5884695	55.08326448	56.25892149	56.98741177		4180	44.32696583	48.60467675	50.22236579	50.92377119	52.64193831	52.55697918	53.5090171	53.70614457	56.00172539	57.43193686	57.38113271	58.24328845
4200	45.68591369	48.90432802	48.90250192	50.61141884	50.47441651	52.09167405	52.96482485	53.74372081	54.42028713	53.96283283	56.47195882	57.03689779		4200	43.70312948	50.31653902	51.46882989	53.89419502	54.0485646	54.35514537	54.42568323	55.48517203	55.98260935	56.79970169	56.89221954	59.54973353
4220	44.11426198	46.275317	46.60024524	49.80015409	49.54672339	53.37220009	53.08925986	53.2424221	53.92634426	55.41312625	56.52594435	57.8467098		4220	44.01889142	49.28446778	52.76162896	52.17778212	53.38614533	57.29628611	55.70757441	55.69658398	54.82410134	55.25473364	57.09012074	59.99252307
4240	46.26117063	49.50577274	48.57079693	49.20015211	50.9694041	52.38570867	53.73700333	54.26913436	54.06256608	54.65075679	56.67188257	56.78085908		4240	45.07009023	50.43284717	53.17917597	50.33547844	50.87662613	52.31966469	56.92898659	53.94013315	54.87962638	55.21456357	57.39922734	59.19367513
4260	45.84130731	49.16584868	47.68494714	50.12211832	50.25732818	52.4080612	53.22360262	52.90598328	53.42711884	54.93826904	56.88588748	57.95988208		4260	44.64932521	49.28530049	52.55539195	50.52711224	52.28649632	52.82708044	53.79504802	55.33009798	55.74190861	55.04528124	57.72607522	57.7947758
4280	46.46867942	49.14480758	50.16780841	50.21304738	49.56295342	51.50770271	52.79642396	53.35259524	52.97848617	56.09798956	56.20829215	57.43508746		4280	44.63186155	49.74473423	51.60043606	51.32423233	52.22949682	53.75509235	54.80350426	55.04484586	54.4584066	59.90535123	57.40542459	58.54975845
4300	45.79866692	47.80606558	50.79488552	50.34222709	50.53458009	51.61429868	54.00426439	53.38331665	54.53984043	54.24720799	55.51045622	57.17886189		4300	46.52822537	52.98426627	52.29111488	52.24721087	53.37031928	54.7324435	54.59249719	56.87215618	55.86892403	56.40635795	59.46710165	58.53550044
4320	45.98846671	50.0951036	51.21150595	50.84797248	50.89495943	51.91338241	52.16902195	52.78972515	52.94876517	54.25256709	54.9025571	56.63627535		4320	44.05215732	49.46568299	51.371019	51.91348699	52.13893475	54.15563822	55.81326243	56.10620846	56.82277762	56.85831898	58.73713141	59.39398479
4340	46.78119291	50.66902499	51.63997367	51.95118644	51.78386684	51.96572736	53.77092309	53.60687561	53.11995233	54.08690689	55.65250145	57.72956973		4340	45.83571102	53.28494714	49.78216768	51.07465854	52.87896523	54.28213516	55.17991224	55.82871796	55.37438322	56.08345701	57.26125277	58.52735077
4360	46.88853331	50.32232762	51.33157786	50.07461812	49.81138981	52.48276386	54.00846654	53.80039364	54.27207413	54.54437279	56.22364982	59.0311294		4360	45.5566799	50.14167395	52.14014075	49.71056228	51.95569708	54.18310022	54.61872752	54.11869833	54.62100328	56.54815256	57.43732719	58.86884551
4380	45.40668556	47.13110741	49.45813301	50.52107875	49.64376169	51.40100653	53.615757	53.13439256	53.38508445	54.31569643	55.70384268	56.9497045		4380	44.93083669	49.2113844	49.81005464	49.19187231	52.33832735	52.40991504	53.46633576	53.95792577	53.28856839	54.96151684	57.3050921	58.09469761
4400	45.4285286	48.19090232	48.66612951	49.6841106	50.73315086	52.07766644	53.64785336	53.56760316	52.22214919	53.84417452	55.45002888	57.95498431		4400	44.64140063	47.61100196	49.41469015	50.10087076	51.58507427	52.73246901	53.83885493	54.31714914	53.84495243	54.59159971	55.37130621	58.09396893
4420	45.36780359	47.15590318	48.13216863	49.00773876	50.43429154	51.56651439	52.4039516	52.79661222	53.02430084	54.42483193	55.86439032	57.61051247		4420	44.36983883	47.60522703	48.12580204	49.31704615	51.17680489	51.13226618	53.16881559	54.06021597	55.42128615	55.77129633	56.06530341	57.49569028
4440	43.9009557	46.07716329	47.01930202	47.87159424	49.23205158	51.22109468	51.45935592	52.99267316	52.2738483	53.60334699	55.48133511	57.12302176		4440	45.87550161	48.65462553	48.95037352	49.276642	50.62236704	51.47668997	53.85116648	54.67160794	54.87037886	56.42398718	57.01968923	58.67665847
4460	44.30641596	46.30962638	48.19303851	47.77337592	50.02795036	51.90776702	52.9553904	53.66536045	54.22221527	54.1907481	54.27772581	56.97963134		4460	45.25701362	49.83639003	51.70665981	50.43926546	50.20629979	52.51835082	53.95352872	56.57620741	56.14766514	56.99338154	56.9304816	60.40424215
4480	44.72367123	46.85629366	49.68749925	48.53491038	49.31879124	52.59001436	54.23764265	53.69073079	53.20628071	54.00119866	54.52482573	57.31162533		4480	45.92293828	47.79869655	50.12594409	51.21939478	51.38683149	53.44386272	55.05917596	55.38914401	55.76855311	56.08631326	55.98174346	57.32589075
4500	44.91319159	47.51769963	49.22793335	49.38671571	50.93736567	52.13291753	53.46744173	52.70999391	54.36210604	54.37505909	55.63208867	58.659357		4500	44.45382019	46.84459151	49.46899275	50.43786407	52.21593458	52.73831585	54.50259343	54.88226487	53.42146576	54.51861082	55.99452299	57.47698574
4520	45.43793194	47.14274553	48.88208003	48.66542888	51.311108	51.74624562	53.4957596	53.46845001	53.98511392	54.2348056	55.26491519	58.67609268		4520	45.88730546	51.04318948	52.08746947	51.58324556	52.75851573	53.49378663	55.81018989	54.12345943	54.77322111	55.51590359	55.95588482	59.26327028
4540	44.69862311	47.2853179	50.62203015	50.19149358	51.45959685	52.1284871	53.33604458	54.91143391	52.97888641	53.82893342	55.76634517	58.00600345		4540	45.66306369	49.73073281	53.47624906	52.21617078	54.07484994	53.60933991	55.32673145	55.27951316	54.03638227	55.85894777	56.3442503	59.51095157
4560	45.32754011	46.99277945	49.19276611	48.17436051	49.81642999	51.81724501	53.73672106	53.84799253	53.79835586	54.41308281	56.4372433	56.84743013		4560	44.66418095	48.64217333	51.02280461	51.86214045	51.80328954	53.15846618	55.21312362	55.97829128	54.50916184	56.46744228	56.09319179	58.57057227
4580	44.94521379	46.71494273	47.97023648	48.46855247	49.32618926	50.23839533	53.01390443	52.51259145	52.25789601	52.9682691	53.99825108	57.1444599		4580	44.87033849	48.7941278	50.80066615	50.68783561	53.67062493	53.47660026	57.16629004	55.59038414	53.50093535	55.56925297	56.34680055	58.3452972
4600	43.53536037	46.07458605	46.44649623	47.26360385	48.82606555	50.76090996	52.7128555	52.44866837	53.04645948	53.22773325	54.71589851	56.20950454		4600	45.15679632	46.92877792	49.84972532	51.02860836	51.75146022	51.97206886	56.14312521	54.04278066	54.90973318	55.37969871	57.22924556	59.19511107
4620	43.94902499	45.82190718	48.67053313	48.38746347	49.56794081	49.93463157	54.04110163	53.36803206	53.03034947	52.87788194	54.80912023	56.17385735		4620	45.81408703	50.29271282	52.26473718	51.57403142	53.27682809	53.46624482	57.51001841	54.90383831	54.41374468	55.21624778	55.89890479	58.71046445
4640	44.74511505	46.59172836	47.24467159	48.5323648	49.73794843	50.6179394	54.85574449	52.60871259	54.63439055	53.95989008	55.9523907	57.84468545		4640	44.51408089	46.8484203	49.49792191	49.82144029	52.98162298	52.59387111	56.9236197	54.32962441	55.05163007	56.23752413	57.2745151	57.87745038
4660	45.7709565	45.80170774	47.27773282	49.87591021	50.74064016	50.83087756	53.56741858	53.79283938	53.04603216	53.99306712	56.19489765	57.46119902		4660	44.35108184	47.14223797	49.34906544	50.94337033	52.19857995	50.89803036	54.57483106	54.78813842	53.76012763	54.64365126	57.12994709	57.49911928
4680	45.05684223	46.56212309	47.41322589	49.87977065	50.47141807	51.2362059	54.82701221	53.40037288	53.62584104	54.27668966	55.24398381	57.06560179		4680	43.80052302	46.26720484	48.9614441	50.16896232	50.93916521	51.93134731	54.72509274	56.41856264	54.36751773	54.61108751	56.86471076	58.43318279
4700	44.69255129	46.69481581	47.62273999	49.34853684	49.72299554	50.45313108	53.35406548	54.12219721	54.64097603	53.81086058	54.86962121	57.10784608		4700	44.75286302	47.33163496	50.18429172	52.29034606	51.33354041	52.80033029	54.33687668	55.54426363	54.84054298	56.45261714	55.71157962	58.76046807
4720	46.69350307	49.51251911	49.13975971	50.14055526	50.18809507	51.94259539	53.5379271	53.74197808	54.38104075	54.91845455	55.82398599	56.56909563		4720	45.29849075	49.41868783	51.42037762	51.36990123	52.32437198	53.65740443	56.05456393	56.09449343	55.16650675	55.6033811	56.71018722	57.73529821
4740	46.02036077	49.00396988	49.32501492	50.31438366	50.65945367	51.76221051	53.34677261	53.48505233	53.24593166	53.60906428	54.70775183	57.83180111		4740	45.26406859	50.98258589	50.8881699	51.42438245	53.08390488	53.57547191	55.8907164	55.79955394	54.31716747	55.40937099	56.8569436	58.63127575
4760	45.25537509	46.39303556	46.7296005	47.60186159	50.32382403	50.86643555	53.33553145	52.86025076	52.78843979	53.95090594	55.72009895	56.32933185		4760	45.47337139	47.13159951	48.94630986	51.54455502	51.35239568	52.84451518	55.13616225	55.1688207	54.88451105	56.58372713	56.72015423	57.67821288
4780	45.09106332	46.84960468	48.37023011	49.01358012	49.65492758	50.77665281	53.04034517	51.8382878	52.77923242	53.29522909	54.10751115	56.6948089		4780	46.12936061	50.7238685	52.07389655	52.51786944	52.33194014	52.97770183	55.13666715	56.48736262	55.27427795	56.76736543	56.6092537	58.0190258
4800	44.87405797	46.94355096	48.99895408	48.24583429	51.20851787	51.71102243	54.03136745	54.02082285	52.78679723	53.43295062	54.24965404	56.21757998		4800	45.91185024	48.85003595	49.3880082	49.58164685	52.78612824	53.82878246	55.53067868	55.15452517	55.07642597	57.18761026	57.35401877	58.11134056
4820	44.6378632	47.87429212	49.18973041	48.34170401	51.13453401	51.4937866	54.37400338	54.19968187	54.78486244	53.75826941	55.20253741	56.587203		4820	45.08893668	48.93714773	49.35948172	49.8152302	51.36543217	52.28741339	54.41710984	55.45600187	54.36802813	55.15002652	55.69830179	57.75109148
4840	45.01667893	47.33576958	47.9242689	49.32589076	50.18455095	50.84667329	52.75824053	54.3319947	53.35714616	53.89219479	54.34639125	55.2445633		4840	45.04265657	46.79948198	47.74424038	49.98292695	52.33564403	51.79594372	55.23398814	55.07444169	54.34972197	55.40966976	56.89922756	58.62681303
4860	45.44280352	48.15392786	47.93183165	49.02412208	50.52638881	50.94956455	53.46355868	54.3676678	53.57640604	53.72003945	55.26702901	55.76158701		4860	45.08355972	48.083656	48.85593647	50.06759491	53.94498485	53.31830085	55.57140638	56.59782945	54.45296521	55.98507147	56.40320489	57.55323232
4880	50.22209543	46.79845205	48.62015097	49.33210609	50.6642468	50.33141427	53.26952836	53.26399206	52.89086132	52.42009833	53.99374271	55.83617023		4880	50.98003642	49.7242978	50.11017232	49.7148166	53.67802337	52.21856256	54.94395888	55.18284368	55.70542519	54.61895875	56.84622211	56.75708541
4900	47.11591042	47.15639504	48.53136503	49.80898151	50.96653365	50.33589674	52.21735445	53.44229835	53.12889623	53.827013	55.6260964	55.85285535		4900	50.13896741	50.67871362	49.09587922	50.65406618	53.35836399	52.38092463	56.79616081	55.43011503	54.33892203	55.9353294	56.65775596	56.74867992
4920	46.09619059	49.43877656	49.86072506	50.74849062	52.05060665	51.08392247	54.14742536	54.69461442	53.21925918	54.6072225	55.61907597	56.76136218		4920	46.95190089	48.66994629	48.94956055	49.930786	52.98924813	53.1309601	55.68654707	55.38715141	54.69680688	56.1665787	56.81929219	58.41105275
4940	45.84465495	48.35986815	49.98976341	50.60779151	51.40541574	52.42190106	53.69243519	55.48582198	53.93058282	53.99768155	55.77545638	56.6184556		4940	43.38775241	47.22252155	49.04835154	50.68978696	54.72439845	53.33863312	55.31661462	54.80750158	54.63014899	55.4274835	55.8743563	58.46344676
4960	45.83901077	47.48297951	48.62030606	49.48900692	50.54582742	49.79126228	52.44952365	52.95025023	52.7585734	53.79106257	54.75384343	56.68457669		4960	44.66049253	50.03476421	48.96826845	50.70475421	54.94425744	52.15391454	54.19369876	53.6245466	53.78711025	55.52044861	57.60376794	57.48685105
4980	52.12223393	48.69200368	49.23978795	50.77845449	51.870196	51.48295239	52.69338076	52.92934341	52.38701215	53.34549093	54.58273327	56.45030886		4980	51.5464021	47.56441059	48.37411144	50.89192946	52.71784486	51.60630644	54.39765818	54.98762377	53.88981627	55.35942867	57.32038435	59.01090975
5000	48.26374273	47.71307102	48.41042026	49.53942305	51.17507814	51.24869766	53.60564396	53.42776225	53.73251392	53.34055232	54.54238278	56.75546874		5000	50.25397313	49.83262636	49.83912155	49.05605758	54.367774	53.74419119	54.15568599	54.68412885	55.25901422	55.97244624	58.68853092	58.41759947
