# Supplementary material for: Influence of inner meshing profile on noise of hybrid electric vehicles coupler chain based on vibration analysis
Source: Sci Rep. 2025 Jul 1;15:22071. doi: 10.1038/s41598-025-05168-w (PMC12217012; doi:10.1038/s41598-025-05168-w)
Supplement: Supplementary file 12 — Supplementary Information 12. [file 41598_2025_5168_MOESM12_ESM.csv]

Measuring values of the chain length(Data corresponding to Fig.30)
Experiment duration(H)	Chain length
H	mm
	Base type chain	Compound type chain
0	229.437	229.411
12	229.49206	229.45197
24	229.5586	229.48679
36	229.61826	229.50317
48	229.65955	229.52161
60	229.68709	229.53595
72	229.69397	229.55029
84	229.71003	229.56872
96	229.73527	229.59535
108	229.76739	229.60559
120	229.79951	229.63017
