# Supplementary material for: Influence of inner meshing profile on noise of hybrid electric vehicles coupler chain based on vibration analysis
Source: Sci Rep. 2025 Jul 1;15:22071. doi: 10.1038/s41598-025-05168-w (PMC12217012; doi:10.1038/s41598-025-05168-w)
Supplement: Supplementary file 13 — Supplementary Information 13. [file 41598_2025_5168_MOESM13_ESM.csv]

Chain noise after running-in(Data corresponding to Fig.31)
SPL after running-in
Input speed	SPL
rpm	dB	dB	dB	dB	dB	dB	dB	dB
	0	0	500N	500N	1000N	1000N	1500N	1500N
	Base type	Compound type	Base type	Compound type	Base type	Compound type	Base type	Compound type
500	67.25	66.62	68.02	68.64	68.57	67.49	69.9	69.13
1000	68.52	68.16	71.37	71.44	72.99	70.14	75.05	74.71
1500	70.02	70.55	73.62	74.34	76.28	72.08	77.53	73.19
2000	71.85	70.69	74.46	72.94	75.78	72.71	77.28	73.74
2500	74.05	71.75	76.66	73.66	77.6	74.15	79.15	74.69
3000	76.46	72.79	79.92	75.56	80.33	75.79	79.75	75.89
3500	76.01	74.53	78.18	76.32	78.93	76.49	80.02	77.82
4000	78.58	75.41	79.6	77.64	79.72	77.59	81.05	78.2
4500	80.28	77.82	80.72	78.41	80.35	79.01	83.09	81.3
5000	81.49	80.29	82.6	81.11	81.18	80.85	84.13	81.36
5500	82.72	79.52	83.93	81.62	83.26	80.83	84.35	81.1
6000	83.9	80.88	86.21	83.31	86.2	83.4	86.63	85.01
