# Supplementary material for: Influence of inner meshing profile on noise of hybrid electric vehicles coupler chain based on vibration analysis
Source: Sci Rep. 2025 Jul 1;15:22071. doi: 10.1038/s41598-025-05168-w (PMC12217012; doi:10.1038/s41598-025-05168-w)
Supplement: Supplementary file 14 — Supplementary Information 14. [file 41598_2025_5168_MOESM14_ESM.csv]

Spectrum distribution of noise before running-in when F = 0(Data corresponding to Fig.32)
Base type, 0N, After running-in														Compound type, 0N, After running-in
Frequency	SPL													Frequency	SPL
Hz	dB	dB	dB	dB	dB	dB	dB	dB	dB	dB	dB	dB		Hz	dB	dB	dB	dB	dB	dB	dB	dB	dB	dB	dB	dB
	500 rpm	1000 rpm	1500 rpm	2000 rpm	2500 rpm	3000 rpm	3500 rpm	4000 rpm	4500 rpm	5000 rpm	5500 rpm	6000 rpm			500 rpm	1000 rpm	1500 rpm	2000 rpm	2500 rpm	3000 rpm	3500 rpm	4000 rpm	4500 rpm	5000 rpm	5500 rpm	6000 rpm
0	67.69521865	68.51330163	68.62977064	69.33219605	68.40291873	67.16367548	68.29138382	68.80299607	68.90796973	68.78102641	67.53657483	70.00433249		0	67.20042613	66.50357981	68.82793947	67.59557924	69.65843304	68.45078522	68.22771504	67.3967023	67.33602913	67.58627154	67.43641036	69.06259923
20	66.98906356	64.87362366	66.3814504	65.90537545	66.0096188	66.31524663	65.96175467	66.86858729	65.70263736	65.39010063	66.97005243	66.06611804		20	65.93176142	65.8302443	68.98790085	66.26873508	66.26119144	66.44705058	65.84594192	66.51271172	66.3805861	66.06691115	66.63111207	65.76024577
40	64.67952198	64.23453151	63.59975194	65.14696149	64.63957227	64.35588492	64.50256685	63.63453458	64.42373783	63.25838777	65.62734338	64.4410169		40	64.16307058	63.48854603	65.11917728	64.17957037	63.58787673	63.83428243	64.06724383	63.55170068	64.11473885	64.05619661	64.2344856	64.2680296
60	65.30859651	64.81017838	65.25117903	65.4209068	65.28774919	65.39882979	65.67305313	65.91052662	65.34739741	65.3915857	65.57021897	64.77431785		60	64.08185388	64.89644901	65.2337819	64.78617042	64.76210788	65.3483958	64.388237	64.80566439	65.65968007	64.51388275	65.2383851	65.39506389
80	62.4290548	62.82774805	62.40009271	62.35096663	62.45029342	62.21090244	63.33602365	62.78374926	64.32626318	66.33173537	63.97128035	64.22243492		80	62.20175555	62.76526603	62.79644254	63.18559498	63.47417199	63.10171645	63.38792299	63.64915721	63.560769	65.08289828	65.07358045	63.79671173
100	61.98553696	61.09735153	61.19845437	62.7980194	60.4200548	62.27533287	61.48056584	62.11021648	63.92597295	63.38726393	63.17979705	65.09607033		100	60.45446538	60.66210525	61.54204827	59.85608513	61.96985177	61.14974898	61.54512532	61.74050183	62.27712877	63.85462386	62.52982187	63.52091711
120	57.63527281	57.57438546	58.38310275	58.89756377	62.77801864	60.8473933	62.56899681	62.31440459	63.68361249	65.78541046	65.65796488	66.74118555		120	57.52757281	58.84641977	59.34911675	57.93278795	58.31998641	59.5557502	60.40690958	59.76780507	61.34837265	62.22892887	64.95652651	65.58322567
140	56.93023732	56.49632337	57.13263205	58.13810278	59.5437935	58.83435321	60.53115281	61.27706299	61.39358757	64.37708195	61.85429271	64.17044997		140	55.88151455	59.23568517	57.26195321	57.26848038	58.55319974	59.88263589	60.08571086	59.81618486	61.4007199	63.69575471	63.74290667	65.68554466
160	56.01457257	56.29076969	56.2214131	57.95081818	57.3950142	58.42325845	59.61283177	60.08409374	61.1461513	60.70685517	61.36630617	63.33215513		160	55.60975063	57.52306151	55.70820136	56.38056511	56.28659609	57.75306248	59.79929478	60.04872247	59.78450813	60.10260294	61.50998825	62.11861881
180	53.31729947	53.90926377	52.51825539	54.68561339	55.85567042	55.29614275	57.18033602	58.17486984	58.30552012	58.44693607	59.92751689	61.11936987		180	54.16392839	53.74515464	54.48228535	55.20221309	55.61853428	54.77214787	55.78400239	57.44020486	58.75410002	60.0657434	59.72183165	60.02414232
200	55.10318188	55.62939533	56.67171175	60.49708877	57.32884224	58.45291825	59.37627689	62.79355584	61.37073004	61.28321938	62.15513572	63.41327334		200	54.80059029	55.20992697	55.88467102	56.36454238	57.31401835	56.85113923	58.49690371	60.82261388	60.67079699	60.6601748	61.28397213	62.12938214
220	56.90185707	57.38981272	57.58896858	58.37619884	58.456229	59.50777942	60.06506799	61.38099765	62.53846532	61.47155308	61.71214785	61.68542354		220	55.29978606	57.05525324	56.24323867	57.11025873	59.06822851	59.1378709	60.15099716	60.99777645	61.96988489	62.00631833	62.26129623	61.77485401
240	55.92351808	55.73192405	56.37262824	56.3676035	56.56270473	57.94172999	59.15896242	60.86176832	60.66912484	63.210602	62.20745952	61.48816439		240	56.29327578	59.84721347	56.96545363	56.07261673	59.58282252	60.08780328	60.97853353	62.13927676	62.32070537	62.51422035	63.31252905	62.46213355
260	58.27126985	59.22620394	57.96986758	60.31725227	60.30701117	61.35934555	62.7785076	62.96440324	64.40557979	63.51300672	65.60399937	65.30994642		260	56.49746455	59.83177322	57.793903	57.89789345	60.66149995	59.58077522	61.37460271	63.45039245	63.8007419	66.51699117	66.96298319	66.997548
280	57.29484885	58.81742532	59.65995935	59.20222329	61.56688766	63.1196301	63.07189207	65.19302477	67.10890813	67.11636063	67.50178001	67.82253251		280	56.52991884	59.24749919	57.16967512	57.53026653	58.68365719	60.75150765	62.18189518	62.87206886	66.07576707	67.24289162	66.38222774	67.4864819
300	61.71751615	62.90460061	61.40041663	63.90692773	64.80882018	65.79411173	65.89702199	67.15328121	69.24215064	69.20159407	69.03905021	72.58495326		300	56.99253647	59.16645097	58.96084586	58.14583687	60.82172701	62.73239383	63.49906081	64.01519563	68.85671526	69.89973962	70.05518581	69.21469169
320	59.16786931	61.09599085	61.18020021	61.74550052	62.88802164	64.18195425	65.50318433	65.34003643	65.89234604	65.69885019	68.34559584	67.74375906		320	58.99614585	60.22929912	58.9409158	58.10146493	59.68564805	60.51532412	61.87418342	62.61754407	64.47093949	65.79001558	67.03682307	66.21118177
340	56.43446309	57.27686362	57.73110346	59.91164935	59.42629527	60.09751385	62.75629734	62.79526023	63.66885721	62.32467622	62.71943944	65.09725533		340	57.92094338	58.25938743	58.11872069	57.62386954	58.94268501	58.34206137	59.32954583	59.7088038	61.72172447	62.93351059	64.89243678	63.61568483
360	53.72385142	56.01568823	54.79715725	56.61600889	56.65863705	58.07929169	58.44264615	61.7991738	62.34216458	61.60510135	61.56210292	62.54884803		360	53.93142929	57.75522455	54.47568084	55.7702659	57.8607379	58.13817195	59.62547932	61.4034115	60.6182272	62.486115	62.58025933	63.22565546
380	56.09750923	57.5573946	57.64081373	58.14015433	59.45191726	59.82279815	62.31072835	63.18932214	64.59586934	63.87552578	63.83976889	66.30747223		380	54.66246881	57.02037497	55.89068265	56.99362618	58.35735168	56.97502392	58.68749987	59.35023637	61.64189931	62.89432292	63.02236471	63.29804004
400	57.11041731	57.43962175	58.82321172	58.88996102	59.16784915	61.26893915	62.6801604	62.1028211	61.97259551	64.62368769	64.97111251	65.52562458		400	58.19574564	59.0103625	59.8655372	59.13245523	59.44428752	61.34535452	61.27787439	61.96090047	62.48646971	63.75985959	63.40572899	64.72603553
420	55.85037626	56.69382007	57.86412548	57.72368774	58.54392974	58.21224104	59.359404	61.80944374	61.82763731	62.51768755	62.58539917	64.18383852		420	55.54895353	57.657047	59.4195139	58.58890956	58.99830694	60.58795832	60.71777993	61.56538916	62.00052836	63.6179315	61.99853786	63.099429
440	53.88149386	56.88414117	56.42960714	56.60404582	56.69586888	59.35216571	59.76023321	61.29157552	62.19280241	62.05758475	62.68719472	63.7926665		440	57.61109518	60.44916252	59.93258739	59.84735953	60.52899842	61.80458542	63.83857985	64.15213472	65.3483057	64.06443027	63.58909117	65.07400407
460	56.06433981	59.71626244	57.99932957	59.18817774	59.1729664	61.0927064	62.46490772	61.87505115	60.970871	63.42982933	64.3356397	65.06146699		460	57.56639197	61.06838039	60.90899808	61.28181855	61.76059203	64.02071942	64.42440674	62.62803113	64.49736836	65.96531519	66.94048577	67.30524524
480	56.99938522	59.04938374	59.99474396	60.47374196	62.63074881	62.34104609	63.4721582	64.82551565	63.46638248	64.35130347	65.98940024	65.49957896		480	58.84871062	60.58248735	61.78882728	61.48832186	61.87688422	62.84905647	64.13128425	65.17651597	65.51383533	65.39944442	66.81991319	67.14865973
500	57.20007165	58.89932982	60.49016767	60.52551032	62.26464446	62.60731628	63.5383767	65.2841728	64.22990618	67.5586338	65.50621913	69.19528273		500	60.48499673	60.8839176	61.73851497	62.6141007	62.91991427	63.49616031	65.76482023	67.16354237	67.28209618	67.6603872	69.84888172	69.89378143
520	56.31839082	57.65995511	57.36104781	58.22692237	60.86275044	60.88727913	61.57206364	62.77926831	63.32139466	65.22498086	65.92368185	66.77363169		520	58.53970781	59.54954506	59.50837252	61.11720798	61.69461817	63.61192559	65.09899319	65.99800242	65.5778869	67.44875889	67.56682445	68.39330769
540	59.75819144	63.00248445	62.96011712	63.95805833	62.82268305	67.72272156	66.18137396	66.64965797	66.07887018	67.26317236	68.1601236	70.13381617		540	59.78016543	61.99633606	62.095298	62.66660469	62.28494792	64.13277744	64.34673164	66.51593676	67.83776363	67.60944161	69.8368854	69.07364328
560	57.93536049	60.33055122	62.02980948	62.69876466	62.64100572	64.85449409	65.80618942	65.83165306	67.02675921	68.92592496	68.72837411	69.09449701		560	60.22066919	61.38686618	64.65558987	64.12722168	63.22604899	66.37397538	66.01676714	67.09100436	67.69146493	70.2796194	69.58395192	69.34402919
580	56.92320434	57.89388439	57.03590641	60.38232737	62.50577022	63.70835907	65.07305831	65.1868971	66.19934209	67.22486738	67.74243872	67.98341978		580	57.95365013	59.01716628	59.76911829	60.43992439	61.11694394	63.06451749	64.72997651	65.27274539	67.22152173	68.4345756	68.80606445	68.67975431
600	58.36419929	61.53830914	61.64444284	63.97589001	65.06018003	65.82282051	67.3594106	67.70649438	67.40416576	68.09755929	68.28623399	69.881126		600	58.67937664	61.260621	61.24147783	63.97950959	65.10401701	66.52217444	67.19232581	68.41057078	69.38429315	70.37796348	69.78438782	70.01400676
620	57.56070446	62.50847991	62.78066659	63.86933038	65.03015528	66.13878141	67.03140007	67.58747299	68.33563289	68.9287149	69.56391283	70.46745427		620	58.03171375	63.43339991	61.21016727	62.08647746	63.05958911	64.73671907	67.09185233	67.60720997	68.62177397	69.46876077	70.94854687	70.45034451
640	56.88914816	62.453757	60.56332997	63.05266617	63.33278198	64.22337455	65.00061678	65.36644031	67.03338403	66.627989	67.42949094	69.16426506		640	56.21586367	62.07964312	60.18503321	62.08503199	61.58900206	63.87108118	65.29325258	67.20736996	67.55700476	69.31620001	68.98023871	69.62338085
660	55.5333871	59.04843424	60.23508807	61.95350884	62.07812769	63.92822875	66.26549037	65.32002733	67.18116311	66.99859365	67.43681626	66.90782733		660	56.39476675	59.28096628	61.16144485	60.63483815	62.34880895	63.30222443	65.95216953	66.46867015	67.22492638	70.7742789	68.31143067	68.75061917
680	55.77335168	58.2190014	61.85947689	60.40739446	63.45057304	62.45513795	64.681509	65.67975528	65.8320183	67.01860563	66.90459138	68.751849		680	54.99618361	58.3773012	62.4513382	61.88662924	64.70184648	63.94114605	66.39709916	65.97636375	66.35997217	68.0519619	67.82991645	68.92180941
700	54.99113616	58.89415085	61.04800819	59.78944655	63.68222576	62.38842908	64.37434737	64.14699508	64.44208747	65.48262254	65.93749146	66.61691705		700	54.90705801	57.62021661	58.45699742	59.29970812	60.79795228	61.04923653	61.9796998	63.8627489	65.29611316	66.61796278	67.27990554	67.95895709
720	55.53837147	60.11487336	60.05220595	61.23989	64.85406134	63.3262481	63.90970203	66.50467854	65.60213494	66.35278133	68.48735628	67.56940653		720	53.284763	58.12061686	57.5238303	61.85570713	61.92066211	62.54544065	62.39065626	63.19913546	63.76142854	65.04702126	65.94109336	65.80960638
740	55.59912312	60.7353058	60.15434084	62.24214678	63.01491231	64.26416488	65.19647262	65.26618632	65.72234185	66.49713408	67.32511438	69.30296084		740	53.89291162	57.19549626	57.06773129	59.62209664	59.62063968	60.48202214	61.32439819	61.19053802	62.96695519	63.46447215	63.80018486	65.20191513
760	56.54859945	59.54714034	59.88332156	61.50910034	62.33315204	62.54225631	63.02258038	63.25613644	64.80221248	65.28154801	67.2329968	67.24569779		760	53.72586057	56.31533667	57.32656211	59.57751939	59.1216626	60.93459618	60.49571659	62.9332384	63.66171686	65.25105443	66.32869572	66.28558195
780	53.4223506	57.96257478	59.486824	60.52065016	61.25901935	63.91861032	64.91718453	64.49898356	65.3724291	65.1990064	66.01060455	65.56040741		780	53.14589479	56.16808589	57.71245493	57.9150998	58.68431772	59.08721945	60.72246345	61.48152885	62.82145391	64.36707099	64.15031161	65.03185284
800	53.5219472	56.43541621	57.72663109	59.31877608	60.92832712	61.22997972	62.38765498	63.41865818	64.00062243	64.6387916	65.09097515	65.84604147		800	54.97941749	56.17741889	58.78831793	58.58543136	60.64268054	61.24415305	61.72735699	62.26741771	64.2981693	65.74708436	65.61098829	67.08256274
820	55.20027473	58.5401637	59.63667552	60.69023063	61.86096458	63.88005447	63.02669058	63.61203188	64.24279694	64.60793661	65.82870251	66.03143601		820	54.81881691	55.67153028	57.33587013	58.15668628	59.48983068	60.93466432	61.79771222	63.20996738	64.07615886	65.19911384	66.48689348	66.92621006
840	55.72121049	59.65784533	61.35567217	61.49771117	63.70824504	65.50133239	66.05462345	65.66051573	65.95581475	68.13240739	66.77921579	69.13121501		840	56.07872937	57.57759227	59.80691711	58.66510421	60.47268045	60.69009872	61.34199831	62.63276239	64.25655857	64.75469889	66.40705072	66.59812575
860	52.43141999	56.82863642	59.31419674	61.28198561	62.78278972	63.5422214	64.74599015	66.12932682	65.3069714	65.01994943	66.61748611	67.61471981		860	55.9621985	59.12250774	59.77280407	61.77725064	62.50627791	64.59558975	63.98110898	65.40950677	66.61543477	67.97789408	66.95506278	68.92527923
880	55.70028912	59.44148898	61.6570022	62.00314518	63.80861275	65.239481	66.23661078	66.45374585	69.65602948	68.16182496	67.74755978	69.73162685		880	54.16938781	59.82780767	59.5357757	58.66047464	59.68172289	60.5740487	61.05177053	63.13099262	66.01624195	66.58196512	68.78596585	69.44109831
900	53.32636142	59.50785044	61.46628747	62.37391172	63.27017518	65.19438691	66.1910885	66.55772474	66.92383618	67.87200313	67.71100494	69.09733121		900	55.29088095	59.59614831	59.23464875	59.77566849	59.8637532	63.19937476	63.35384853	64.59614559	64.98234425	66.94248627	67.89822218	68.76703855
920	55.16108383	60.56626012	61.22450654	65.03074192	65.448586	68.09426241	67.09017642	68.31447162	68.02408393	68.3579982	69.44431346	70.18221348		920	54.95364113	58.35170671	59.53960981	60.913708	62.09485963	62.99213197	64.81208515	65.48203862	64.78008127	66.23017029	68.84190076	68.96534716
940	55.05377424	58.54690719	60.11973237	61.3085546	62.45380485	64.00490737	64.33980673	64.29965159	64.35690127	67.15568735	66.80060218	65.54661055		940	54.09575008	57.53195528	60.48029819	61.10206531	61.90927643	63.06739337	64.83485747	64.43095925	64.23630186	65.8461821	67.72631635	67.81346546
960	54.61803501	56.66653704	58.33209868	59.57047994	59.79090539	60.90123708	62.75138595	61.74472035	61.71102753	62.86958544	64.18613334	65.35246934		960	53.83233361	57.41409917	58.28477708	58.15144049	59.18760285	60.87150917	61.85367435	61.47580404	62.06668437	62.19628146	64.02680662	64.21577619
980	53.38992657	56.99879235	57.75915685	59.72572973	61.41451339	61.87429147	62.94745509	63.76350725	63.08710833	64.21945485	64.02998028	64.1304366		980	54.02250539	57.59723312	57.53767883	59.71963713	59.81884099	61.24491851	61.53956548	62.5310421	63.47485737	65.13817657	65.38663024	65.96170091
1000	52.72197381	57.24042272	58.52370533	58.26745386	60.20846332	62.58838162	62.65558036	63.72702761	65.02745123	63.90728217	64.25741479	65.93505229		1000	55.34539789	56.93630166	58.83739041	59.40817857	59.17552425	60.26914969	62.22755249	62.63036872	62.55401742	64.06579214	65.23250032	67.21269605
1020	52.0851322	55.17760652	56.48522807	58.1859965	57.57996173	59.22513785	62.01528053	60.77207368	60.85338732	60.99026913	62.44793079	63.80771279		1020	52.73418776	55.34582425	55.93831334	56.8213673	57.56846506	59.00021609	60.51818991	60.88878819	62.52250396	62.55111708	63.18848959	63.50437062
1040	50.78069647	53.05906171	54.4996498	56.1593236	57.99876518	59.04636884	60.16642243	60.55710711	60.26707733	61.94872131	63.45609634	62.92177274		1040	53.22446282	55.85944154	56.62504878	55.44669953	57.91657087	58.87969081	60.34173965	60.9256357	61.37046263	61.41194895	62.91762421	63.47158289
1060	52.13999183	54.05234224	56.11097098	55.93450362	57.96965701	59.18892892	59.89669257	60.1105118	60.89577192	61.26703786	62.32742225	62.01835631		1060	52.26281891	54.94435093	57.0343073	57.15339092	57.28953366	58.80491694	59.63022384	59.98572924	60.88339794	61.39576476	61.37795451	62.99969623
1080	50.35506159	53.85051428	53.37113747	56.09684115	56.06960032	56.95335093	59.25992267	59.33461294	59.96255102	61.25738939	60.85421631	61.38635699		1080	49.92995595	52.41058427	52.4832969	54.60207954	55.00004842	55.75667305	57.51865355	57.18425913	58.53314753	58.56520589	60.84846283	61.65068977
1100	51.88428171	53.62278959	55.34318026	56.87520379	55.70714348	59.8383393	58.17804393	60.71367955	61.04577414	61.25272041	62.19213917	62.67654375		1100	51.27658509	54.83912108	55.50834706	56.09412044	55.38801434	60.55387292	58.08374653	61.15973745	61.04188549	60.32819056	61.91703725	61.80559892
1120	50.816999	52.1828729	55.02529855	59.61963391	55.91717293	59.27909831	59.73742892	60.24978376	60.84242728	61.60617558	61.36821691	61.88828183		1120	49.82554727	51.49249845	53.04851859	56.51574659	55.96540382	58.8140582	59.01330186	59.09969808	59.73394461	61.29250131	61.49087979	61.29742013
1140	50.3646429	52.71647178	53.28393203	56.0345853	56.58148787	58.77530331	59.43383565	58.73480386	59.24227617	60.26227545	60.66506334	61.40793788		1140	52.41810844	54.35680776	54.29878368	55.55255302	58.04620506	58.34029534	58.87872866	60.02571834	59.66989447	61.09210573	61.26790319	60.9662045
1160	51.08226786	55.49550955	54.79278837	56.35753983	58.20879375	59.0169911	59.42003144	61.23133138	60.25987874	61.84477611	62.85456853	61.22663194		1160	51.54913585	54.78000553	55.0873404	56.34706985	56.50497136	56.08880944	57.50261155	57.74750037	58.53012293	60.07687455	59.38690828	61.03563817
1180	51.14006331	58.04611551	54.72102664	55.6452997	58.40374967	58.19044545	59.76823171	59.91703916	59.57505371	60.49630147	61.90883293	61.20075325		1180	50.33141206	54.99123732	54.92371363	55.23841199	56.94961994	57.01945652	56.9752805	59.46866783	59.27014191	59.47645264	60.85939776	61.86277409
1200	49.76855183	54.0680782	54.08921553	55.26160971	55.2537418	58.35205139	58.14625396	58.96973756	58.94503111	60.27000187	61.7073516	60.46807749		1200	49.26705809	52.85120154	53.26345997	54.24141918	54.73035284	54.84274735	56.94958812	57.41119782	58.58070974	58.59479252	60.49392568	60.84713018
1220	49.71776418	52.54989115	53.84707799	53.97139186	55.1890844	56.82122658	57.0357282	58.4266295	58.34221227	58.85232528	61.02014969	60.50549299		1220	49.39164722	50.96894271	52.09813199	51.91488545	53.98713804	55.21464015	55.24257076	57.02500197	57.28044578	57.49021203	59.0350088	59.2384577
1240	49.38723073	52.7473687	53.92667749	54.640214	54.26948381	55.58092026	55.95739413	56.92281465	58.06275235	58.39762564	59.73475221	58.5199023		1240	48.96159454	50.84904321	52.51796427	52.84006048	54.02140221	55.19675415	55.41150589	56.16168689	56.70932706	56.74081291	57.97368086	57.75160866
1260	48.47941248	52.53014584	52.48271608	54.1202081	54.78218765	55.39137839	56.50417495	57.70400476	57.62307947	58.99071324	59.73968662	59.17167368		1260	49.03793949	52.40897545	51.7647369	53.76895332	55.26228028	55.76961493	55.35560782	56.20441908	55.2748356	56.39616955	56.83618257	57.87044799
1280	50.42398873	56.57324373	55.02060113	58.28035335	56.59098016	58.49943561	58.49366097	58.56874574	59.64992655	60.34527313	61.08927234	61.52684366		1280	49.98578949	52.76282842	53.65705705	55.92349329	54.94762712	55.99931708	57.95993423	58.21831282	57.48755764	58.28378969	59.84827571	59.19343395
1300	50.0281131	52.78902913	53.77988545	54.19825665	54.90865498	56.14868274	57.78612735	58.40019362	58.88447488	58.78357026	60.00935702	60.73296218		1300	48.85905211	50.61941719	52.7763945	55.61366586	54.54214517	55.08157676	56.95411787	58.07014457	58.53054927	58.14694022	59.65319135	58.7202958
1320	48.53713213	51.71853028	52.40922902	54.05810988	54.91538514	56.12629729	57.58493304	58.08650165	60.25603976	59.12711037	59.75334004	60.37562563		1320	49.17906722	51.3672667	53.40167623	55.72206545	55.49705699	56.7114614	57.65827058	59.02077008	58.99374327	59.73070866	60.33379792	59.94791473
1340	49.49998094	51.0404234	52.06538285	54.01221848	54.31539643	55.50207563	57.70015417	56.55936536	57.58457753	57.76200947	59.13178727	58.96315626		1340	48.97981589	49.19342025	51.65954034	52.6830778	53.89953361	54.70509175	56.63353944	56.10597966	56.87085062	57.53577143	58.30978727	58.92818082
1360	48.57966604	51.8925761	51.5805885	54.10076887	52.68841798	54.59067097	56.14722408	56.71903021	56.89185377	57.79844523	59.14600199	58.8646743		1360	49.76463582	51.20461071	55.21354462	54.8498042	55.52728141	56.283477	57.37276636	57.53574363	56.73157977	57.7497598	58.12377519	59.12007678
1380	47.91196672	50.55766533	52.67609913	54.60108192	54.44398662	54.26406936	56.57641231	56.03932716	57.32709876	59.81022224	58.92981076	59.88712052		1380	49.86680026	51.25326585	52.97596938	53.26366342	54.66998865	55.27252323	57.35337926	57.67392597	58.44025847	58.61594301	58.87466661	58.64622042
1400	48.75493641	50.90920117	52.67879879	54.75459557	54.60990918	56.00733402	56.26287608	57.24031466	58.1842157	58.31971719	58.73228148	58.47266514		1400	51.54925822	50.74595075	52.02297152	54.09804422	54.52947223	54.60502468	56.00209329	56.93251487	57.65820788	57.9248231	58.80245939	58.92815903
1420	49.57062396	51.00327039	51.27320586	54.68895961	54.50862654	55.93071335	56.66274523	57.31292648	56.90390251	58.66520801	57.57307374	59.0716522		1420	50.35332706	49.93845748	50.54353556	53.22262574	53.49715574	55.18084743	55.75509274	57.12794511	58.9420536	59.96591778	59.28356238	59.23048686
1440	51.26077495	51.80209446	52.74636258	54.35934199	55.75630018	56.45385767	57.42480208	58.82329164	59.60545607	59.73845389	61.03252678	60.57361289		1440	48.54660677	50.58101251	50.61473233	52.01735915	53.3255598	53.67237183	54.28937022	55.51830258	56.89248851	59.0651195	58.39123617	59.53866435
1460	49.8343243	52.55906231	52.73467356	54.70751796	55.51272617	56.76934448	57.15402851	58.22545891	57.95705397	60.2028058	59.88237631	61.03567631		1460	55.33065806	55.83529123	53.89726334	54.31447328	54.02990155	54.67455863	55.0492157	56.70539168	56.2282168	57.90470238	58.95947351	59.15100927
1480	48.79397258	50.38556903	51.0883612	53.91062339	54.14102693	55.29497033	56.49610966	57.66154245	57.86882778	58.2297627	59.3206655	59.36974475		1480	51.55577145	51.97155872	52.50931405	54.30357343	54.92149971	55.5157677	55.6359183	57.61696065	57.14736961	57.98424909	59.30082077	59.51878006
1500	52.49919648	53.04002104	53.84902548	55.32460188	57.13959727	56.10137411	57.41204692	59.40134467	59.47128301	59.10343226	59.07777843	58.51207784		1500	48.52930005	50.3380781	51.75787841	52.12864874	53.19595014	53.35182231	54.52785223	55.80166667	57.71094096	58.57541502	59.26233765	58.85078292
1520	48.45196548	49.06850772	51.65027063	52.79987762	54.95444525	55.23448659	56.00888061	57.87945739	56.09334325	56.48115936	57.7449164	57.72522066		1520	46.92863324	49.39971587	52.02828946	52.24237896	55.14949637	55.2304762	55.87928958	55.74391188	57.32223264	59.41824826	59.40050895	58.60015093
1540	51.00710381	52.73108997	53.29035979	54.44270848	56.28003355	58.3948008	56.42469512	57.36520828	57.8344279	58.76023675	58.42815827	58.70258685		1540	48.59953336	50.58008434	50.81068482	51.74710298	53.66521263	54.5477077	53.78312646	54.85452646	56.30168169	57.62228234	57.68566135	57.75757921
1560	50.08471228	52.50692462	53.38332519	56.26860286	56.92000592	57.96093764	58.13226074	59.15233826	58.78500109	59.93976586	59.33542889	59.37597593		1560	48.88406663	52.34801419	52.26837571	52.86683722	55.04021007	55.13101707	55.97481288	58.17271272	58.73941249	59.75912198	60.38005979	60.95515538
1580	49.99391637	51.34484927	52.37030092	53.37477811	55.37802763	55.74206775	56.1069329	57.2099136	58.10720504	58.12614111	58.50016595	59.32984307		1580	49.3035834	51.02000312	50.33347909	53.07927579	53.75484482	54.85388673	56.92250977	58.21904097	58.47727209	59.11388319	60.62195232	61.02984031
1600	50.83523809	52.49930112	53.35018788	54.63705908	56.17126405	56.92920115	58.29272982	57.51736902	58.46031708	57.58246152	61.41287135	57.85568643		1600	49.76885984	51.69938952	52.1070556	51.7699114	54.95296075	55.3055483	57.43932322	57.81857443	58.05693415	59.33118644	61.01018861	60.94766626
1620	48.79587648	51.87861184	52.16515073	54.77193194	55.74320859	55.9289135	58.94309457	56.05019064	57.58939437	57.85667931	58.07591502	58.93780788		1620	50.08118199	52.07240344	53.033867	54.08103034	55.19574494	55.94280379	57.98399029	56.63655612	58.40440202	60.14440903	60.02721876	60.24790173
1640	49.07998977	52.4560961	53.96823264	54.15949405	57.19101031	56.42565932	57.56646282	57.93836997	58.22177143	58.61143674	58.81769213	58.71539253		1640	49.20857933	51.99661775	53.79502508	54.38900796	57.77397275	54.48065166	57.63981793	57.7181471	58.44083325	59.62311004	59.21597568	58.88589629
1660	52.18066784	53.84264021	54.24256143	54.68892324	58.35243976	58.0006875	58.27607518	57.09635009	58.22901185	58.97117506	59.03089738	60.88969805		1660	49.26374526	51.8626264	54.72230144	54.64610837	56.24120058	55.961965	58.15469443	57.31269965	59.91079713	58.87234252	59.41001484	60.07895049
1680	52.95332303	53.67347554	54.06914519	56.37580962	56.85606463	58.18443616	60.30619083	56.91516977	57.60659947	58.30253272	58.83917628	60.23019024		1680	50.32632783	52.44646807	52.59614361	55.13304941	56.32491711	56.35320251	57.5212345	57.93419508	58.78828384	59.7013328	59.45853638	59.3961531
1700	50.49461528	51.83495464	52.4661565	53.3544383	56.01762879	58.20400011	57.01546587	56.69408371	57.12979402	57.12849766	57.5574009	59.13986346		1700	50.75901797	53.20505848	53.37247064	53.34300597	54.69252367	58.14327088	55.6370279	56.69133787	57.44955009	58.34610015	58.46202538	59.26637043
1720	50.82070164	52.68319738	53.10185639	54.16204804	56.1899726	56.91528442	57.42046225	57.55558357	57.41430566	57.87794172	57.40929303	58.70234686		1720	48.90591578	52.2307492	53.46464004	53.48506173	55.90849413	55.71360079	54.58419398	57.81181497	58.30959733	58.8701302	59.46620039	60.97917261
1740	52.40593926	54.61996343	55.57226874	55.3911937	56.86423736	56.83004789	57.56668367	57.00795595	58.28496121	58.95529842	57.94818611	61.07156267		1740	51.25412771	55.62471454	55.43432583	58.31942914	55.8678235	57.18039549	57.24570496	56.42801887	58.85493989	59.25558046	60.03003913	61.91672275
1760	52.18924334	54.07880328	53.84141103	54.65137254	56.55421012	57.07102754	57.38153795	57.24351606	58.97043451	58.24042655	59.84292759	62.87243476		1760	50.54397724	53.19458006	53.53979179	53.53122028	55.09285111	56.86656158	56.63401727	57.65608067	58.86305256	59.38719813	59.94424717	62.21144678
1780	50.06303751	52.47332163	55.63252775	52.95243022	54.98829241	55.57475992	56.85272253	56.91946978	57.95573177	57.97481332	59.00252744	58.69548761		1780	49.83763187	52.32468849	55.34285592	54.28806253	54.5938289	55.30940241	57.51489086	56.48960846	57.90512555	58.67448404	58.56158504	59.36101428
1800	51.56512381	52.91279366	56.40550546	54.1733059	53.84063436	55.52715564	58.21502428	56.7407314	56.6985842	57.55111045	58.60851311	58.71681147		1800	50.22791863	51.39011381	56.35605571	54.52210085	56.10953187	55.06290365	56.49647032	57.73367136	57.21822504	59.21412071	59.12853452	59.71470945
1820	51.21098471	53.37185639	53.67169607	54.74995162	54.23278702	54.4475605	56.40071696	57.21666429	57.11180167	57.92811451	58.19884177	58.52872803		1820	49.91576993	52.37786617	54.38470366	53.52758894	57.19446652	55.95959654	56.1462533	57.03815732	59.06183615	59.8890551	60.04331457	60.69047737
1840	49.70804517	51.56213342	52.41382037	57.42379255	58.05861008	55.31224465	57.81246414	58.40213035	58.05913572	59.976736	59.43014199	60.69797288		1840	50.29899399	53.32101489	54.21167769	56.49623174	60.58927566	56.81071185	57.39186785	59.87630625	57.56778451	60.03613774	60.7839394	60.9285551
1860	50.82104027	53.07991832	53.70304167	58.6415597	57.10219513	58.15849246	58.29523239	62.46991404	58.93840568	65.46299402	61.08037241	60.69728192		1860	51.21185943	54.16380051	54.51586607	61.57815745	59.30478027	58.96757906	58.80395554	62.04299554	59.32657232	63.07548271	59.42161711	59.63731976
1880	52.39424196	54.87037927	55.54018988	57.28854691	62.09615486	58.42920013	59.59068674	60.63176682	60.72637852	60.9134176	60.31225633	61.31309888		1880	52.52386527	54.48563647	55.09905819	56.43815491	60.16164931	59.20639939	58.96477797	60.1645557	60.70897606	61.57468644	60.19571833	61.1643707
1900	52.23490922	54.67447718	57.19039829	58.77617212	58.47969065	60.12471358	60.87327455	63.57640583	60.64161813	62.39431337	62.85563281	62.66392637		1900	51.43661642	54.92024148	54.37275772	56.80206134	58.54435784	58.96400716	58.69738399	61.83106717	61.5237546	62.25754564	62.66032535	62.1074215
1920	53.45336727	55.68754757	58.94380668	58.2632665	59.87180086	61.05903653	60.76635638	61.9753858	59.94116122	66.26630283	60.94693168	61.10444222		1920	51.20866027	54.88742798	59.58407598	55.49272926	59.0312258	59.26256423	61.34908582	61.27576402	60.01091401	67.83840282	61.81315498	61.12228806
1940	53.08831774	54.80197988	61.98876188	57.79012417	59.04353632	63.24413246	61.01621972	62.8212431	61.15389142	62.92749133	60.58354468	62.617627		1940	52.45170419	56.35105428	60.20302423	56.19237083	58.27549693	60.28845094	58.79679513	60.47542435	62.46014627	62.13262332	62.23900834	61.05516032
1960	51.87994476	53.01373757	56.09369739	55.86404462	57.83924002	60.22922059	59.78470492	60.48176146	59.75896703	62.32668906	59.8740793	60.7103818		1960	50.8978722	54.43106199	55.67594736	53.9676139	56.19025471	59.35772161	58.6383577	61.10646762	59.18862466	60.69522191	60.62573275	60.39401559
1980	50.56488329	54.02295969	54.01796045	54.30266187	57.05194774	61.53677884	58.56634287	58.09278092	58.76500068	59.81839151	59.27477061	61.72181156		1980	50.04557876	54.06473493	53.76315604	53.89207564	56.58614037	61.72397481	57.98163933	59.78902457	59.39200162	60.33704644	60.04832854	60.14057739
2000	51.50623912	55.77372912	54.43883011	56.18225439	56.49292841	60.00176166	58.83184142	58.96877152	61.71460062	60.4964603	60.37446891	60.29113388		2000	50.14162788	54.91009282	54.2153983	56.19430754	55.54280325	57.86860471	57.73182779	58.02031846	60.24435726	59.73969244	60.574449	60.0685475
2020	49.99977311	52.19702981	54.4688207	60.1042951	57.51863543	59.64162135	60.97521604	60.2239042	60.04562693	61.09952062	61.01030806	61.0212529		2020	49.54609356	53.60896344	53.53408752	60.21414551	55.12392468	57.19714116	56.74080946	58.19072528	58.25906994	59.78474563	59.64038714	60.86406827
2040	49.70146521	50.45160665	53.69182119	57.10865339	56.22491929	57.65559119	59.23471879	58.21382362	58.78277124	58.66905958	61.87823669	60.16569651		2040	50.37781188	53.98310951	54.41813073	60.65712991	54.55084019	56.6307799	58.59168508	57.40198651	58.30252311	57.66086266	62.62447916	58.91354841
2060	51.13487908	54.4962107	56.32143112	58.30243153	56.82522733	59.4018728	59.77893796	60.40440743	60.35262517	60.16532258	61.69907714	60.15004322		2060	51.47459592	53.45619052	57.63341645	58.33815914	58.23315486	58.45353158	61.01596667	60.52001762	63.04589399	61.82361888	62.00350509	61.70248315
2080	48.58749337	52.29281842	54.79977894	55.5278559	59.62241907	56.1064215	58.33887345	57.81466403	58.88163532	57.67837716	60.94865504	58.9292618		2080	49.38660742	53.24809502	57.94965437	56.27647031	57.55215906	57.48309196	59.19188378	58.97430394	62.48796339	60.50056344	62.27569817	62.11322065
2100	49.82663107	53.51805341	53.29488392	54.59226108	57.19786829	58.62527864	58.59369007	58.49750124	60.32753704	58.62460272	59.86543792	58.86279908		2100	49.46105294	52.11999741	52.21426728	53.01295959	62.10334218	55.76189303	56.62456019	59.20293798	59.25665822	58.81252749	60.59546016	60.80270687
2120	50.19548277	53.01179105	54.39352078	56.07594556	58.06447122	58.8096717	59.19541007	60.29927731	61.79929199	61.27318754	69.00931189	61.31732693		2120	48.54326945	52.17202106	53.33670749	53.8971594	57.80949349	59.38668805	58.02406788	58.7402409	60.57299986	60.84237017	64.79155409	61.29797021
2140	50.05809807	53.24163732	55.50889926	58.30647534	57.61518681	57.67629971	58.53038402	60.73447227	64.54438388	61.4981198	62.7486644	60.69230459		2140	47.73506886	50.37105992	53.18714974	54.07845873	55.83330784	56.1241485	57.42801165	58.76282862	61.29786964	60.35470403	60.8085493	60.78207866
2160	47.93878058	51.87330259	52.42318255	54.35875474	57.95366537	56.11088739	58.56863593	57.97659653	63.97012616	60.43019705	62.02340949	59.03903513		2160	46.54116293	49.58404937	50.714218	52.13975869	53.54804453	54.6760811	57.36699175	57.08091901	58.91024673	59.06329443	59.36474634	60.52800959
2180	50.44835322	52.36826305	54.26657486	54.42103906	55.6627929	56.01971328	57.19939969	58.68668702	61.31891585	58.56007615	59.91157224	58.95626839		2180	48.26822286	51.35313044	53.74269599	54.12239732	53.92551921	56.2414929	58.16779656	59.12460867	61.88825809	60.21510006	60.28779426	60.4932988
2200	50.65893865	51.95013509	52.85500466	54.44935177	54.78681985	54.75280438	56.4718328	58.34870694	58.63789126	59.15357206	59.97135428	59.83460008		2200	50.82059096	51.29746249	53.06573629	56.00305613	54.96180247	57.03927359	57.65426312	58.69205248	60.54752659	60.47558924	60.29922577	59.76800287
2220	51.4890448	53.18559212	53.73140139	55.78977713	55.63305855	57.15827308	58.62916236	58.95773779	58.51214618	59.57202767	59.83685863	60.43705151		2220	50.49146413	49.77009604	52.05835035	53.43425773	55.05825845	57.70554147	56.80612756	58.68883666	58.86683893	58.7800125	59.20024582	59.96212072
2240	48.22853963	50.9823278	52.81001166	53.64789003	54.08368955	55.53413066	57.84609987	58.63550219	58.67062129	57.02086173	58.42534895	59.1388548		2240	47.52102626	49.0941675	50.13654332	52.76173074	55.0764737	54.24522391	56.51375674	57.91017447	57.96448009	58.03590248	57.81664868	59.88155037
2260	46.53599087	50.70891226	51.8102937	53.56767758	55.7255729	56.50561612	58.26938132	59.15476441	59.07296857	58.66336006	60.60568878	59.82343154		2260	46.72868458	49.80485373	50.26976223	52.85243812	54.08655215	55.85891394	56.20255628	57.49824034	57.76961636	58.71957637	58.60621026	60.51258173
2280	48.3821724	50.54439431	52.18079617	52.79728554	54.4806613	56.31223322	60.35896787	58.35157693	58.45683224	57.85955981	59.07844499	59.74826375		2280	49.1277857	50.86822667	52.18144846	53.06123311	54.48471151	55.96453677	58.63553468	61.53842727	58.83351836	59.09037636	59.78717881	60.05795597
2300	50.97765966	52.3874253	52.1714394	54.70341178	55.93598912	55.89170425	59.22068031	58.33530856	61.00895791	60.12621872	59.64266847	60.70992299		2300	48.4004505	51.08101362	52.38102855	54.30175738	58.01415453	55.84758199	57.3603006	57.84692763	59.5477998	59.84778564	60.26675195	61.00116393
2320	51.27796935	52.22452007	53.42610334	54.49902677	55.69753413	56.70683724	59.86060884	59.31153262	60.65594829	60.1893843	59.9206375	61.40890549		2320	49.42802266	52.70026905	52.65706806	53.90676703	56.40969635	55.68421357	58.80657028	57.85813843	59.28926523	61.7293092	60.41831258	61.06855822
2340	49.33184494	52.3568657	53.81910696	54.47858582	57.8530955	57.69444689	58.93204765	59.8295169	59.08845612	60.8053652	60.71329613	62.76347193		2340	46.78637041	52.05196433	52.72333506	53.04504017	54.7484695	54.49322032	56.93465923	57.6260901	58.38371013	59.27648809	59.71844917	60.39940358
2360	48.37361915	50.74226795	52.28970108	53.28641256	53.7907322	56.34541129	58.97796862	59.91771354	59.14749842	59.59120325	58.79917783	59.48352131		2360	47.64495358	50.19466639	52.02807505	53.60129772	53.2275569	54.52532665	56.94793679	58.00377547	58.13365452	59.22096135	60.10685159	61.21186392
2380	48.41855315	51.2737996	52.87676327	54.39858646	54.49869238	56.01604064	56.71538122	58.02814541	59.19737735	60.09566513	60.81340085	61.98620067		2380	47.4845751	50.72036159	52.19746954	54.39472529	54.50049764	55.35352398	56.58610243	59.83014764	59.64524017	59.51530132	60.79272479	60.34881217
2400	47.58502229	50.47353938	53.30209376	55.11918455	54.84641473	56.54003414	59.19333712	59.59460406	59.56546313	62.20780161	60.20056679	59.60595662		2400	48.51105387	50.93533801	52.39703756	54.04843899	54.40874776	55.03197648	56.86057667	57.15398695	57.33976517	59.49721283	59.37753192	59.24439294
2420	48.38290256	51.4151797	52.81540234	55.4847949	54.71614842	55.47141817	58.88713516	59.39795339	59.1458178	60.54167084	61.01990682	61.82654607		2420	48.15445291	49.96717758	52.31532324	53.19840041	54.95419478	55.27949235	56.86458326	59.34887567	59.35642921	59.99137971	61.14751556	61.53409706
2440	48.97866247	53.07199971	53.05929074	55.38652328	56.44535134	57.36039563	59.8856305	59.44515566	61.52810338	63.38380883	62.41275252	62.60984292		2440	47.2728412	50.99638857	50.04350174	52.49821314	51.95450953	54.60727262	57.79414205	58.85803997	58.4854677	60.69077906	60.62819936	61.67409366
2460	50.0234812	54.8531877	56.20451844	57.56946184	58.02122283	58.0491667	59.75967038	61.27844166	62.59071739	63.86655362	63.08772272	62.99702251		2460	47.93574569	50.76194898	52.41863103	53.82876638	52.85221754	56.0105034	57.53057603	58.69056376	59.64179537	61.0799355	61.70039618	60.85354175
2480	49.96536476	53.03611707	54.81394118	56.13755254	56.70478648	57.3050149	59.46459832	60.1664476	61.28179207	61.65651466	61.54487106	62.33809424		2480	46.74884204	50.04070996	52.73408736	53.46321639	52.70065292	55.05383802	57.81170209	58.6829569	59.99959431	59.72147348	61.45867576	60.45076135
2500	50.89529034	54.15430661	54.79797059	55.59920078	56.91364628	59.32247906	58.0399224	60.27719435	61.10036942	61.61701485	62.75360085	61.41310761		2500	49.8038251	53.01981491	54.19494045	54.34170627	55.03125565	57.74906433	58.8536474	59.81157124	61.47755574	60.64412824	61.25946184	62.8988435
2520	50.78491422	54.35555375	55.23010442	55.77592084	56.68909654	58.2796923	58.67140042	59.92118161	61.84468144	61.92700689	63.03992051	62.61967755		2520	49.66877764	52.71609663	53.53583051	53.81861238	54.45301054	54.64760978	57.6662664	58.71088199	60.19734823	59.1104013	60.21348413	60.37658217
2540	47.58372288	52.3391652	53.23951497	55.04108127	56.70962898	56.91359857	56.9051672	57.82580576	59.99933459	59.39190008	61.80721768	61.38780751		2540	47.15362123	49.25857854	50.75937961	53.68226516	53.2439779	57.0095944	58.0324275	59.10869131	60.79261114	59.93112991	60.57632261	60.18996204
2560	47.33378861	51.42365096	54.32311793	54.60201703	56.39400312	57.3928232	57.6505916	61.08068197	60.19128037	62.22754638	62.9688002	62.30031391		2560	48.19467458	51.75296648	54.10634287	55.43881884	56.3223454	57.82338655	58.26623672	59.2485147	59.72008632	60.40862866	61.42775265	61.47511033
2580	49.52314649	53.77679586	54.97604098	57.32138753	60.38329815	58.14791885	60.12983899	61.50872459	64.08296454	62.96628236	63.19989851	62.57908331		2580	46.84517011	50.69852545	52.36112893	55.03441756	55.96968588	57.42572552	58.9566497	60.20610465	62.92752462	62.45530792	60.3721243	61.37481555
2600	50.11081072	52.48129877	53.40925071	57.55133166	55.95439742	56.29281518	59.48137092	60.63212092	61.80916583	61.90274957	61.69319431	59.50055773		2600	48.25331674	50.02878903	50.97017191	55.62833711	52.67061299	53.49964141	55.75222487	57.13735545	58.36706431	57.77977764	59.45464393	58.97055779
2620	50.93973352	52.25186942	54.00424396	55.56215933	57.31163357	57.14710339	59.03206378	60.34652173	60.574117	63.15541372	63.67112514	61.64405637		2620	49.12716628	50.33663784	52.81242593	53.3550303	53.47429841	53.91479519	54.23148112	56.96567444	58.52793869	58.23421411	59.49153663	58.57127148
2640	50.32801234	52.5355034	53.46800396	55.90083137	56.15727449	58.41934806	59.80379034	62.98865415	60.07093196	62.57765475	63.74724706	62.57817377		2640	49.31649066	51.80016814	52.77017786	54.22223902	55.48346984	55.10764051	56.06208626	58.92930968	59.11012757	59.93017254	60.54078147	60.66949434
2660	49.65288994	53.24234008	53.76306492	56.22253456	58.20838409	59.04245421	61.53466003	61.46743149	62.06586774	62.49570507	62.85180832	61.98616832		2660	47.20217035	51.31821421	52.48073046	53.30914245	54.48165559	54.74342626	56.90674062	60.03611957	61.13255347	60.4215187	61.09254355	60.5527832
2680	49.2000935	52.12103626	53.3903456	54.82414325	55.05773253	56.87136256	57.9965461	59.45941024	59.962715	60.76393482	60.97507469	61.86336561		2680	46.77779981	50.08383502	51.55779733	52.70365114	53.2322235	55.70436978	58.2800994	59.69102478	60.83396898	61.24423319	60.4081267	61.39285001
2700	49.76200098	52.20533546	54.69816439	56.90342907	57.49576513	60.74091385	60.41432411	61.51592644	60.94365596	61.59913742	61.58439435	63.18406587		2700	46.98039583	50.23800318	51.23913367	52.51720731	54.50872006	56.04291187	58.31715149	59.37318543	60.95400283	59.99911414	60.78078078	60.89162645
2720	46.19458986	50.79716379	52.58533434	53.20495367	55.73330803	57.77940133	59.85623879	61.3183447	60.97833898	60.20487882	60.67417365	62.1162023		2720	47.58717582	48.15980612	50.40957953	52.67829816	53.15718838	54.35346234	56.98816331	58.08926145	60.08268267	58.73769184	59.5297388	62.13850616
2740	47.1930518	50.07028335	53.90223523	53.82320501	56.43220239	57.88159857	58.27110566	60.55013576	61.47994349	62.02159618	61.9314078	62.54889856		2740	48.80052485	52.22519359	54.33052006	54.68614812	54.43215117	57.96865848	58.49435326	60.99688411	60.81374037	61.30223478	62.40876089	61.29214655
2760	46.72035442	51.01631284	54.47585153	56.31830824	56.73778207	58.71638482	60.10142515	61.80756116	60.92875791	63.12056255	61.63437217	62.94008695		2760	49.88829997	52.77417828	53.45025084	57.42288851	57.71851305	57.90928857	58.98459676	61.08147526	61.94154586	62.48964066	63.52561587	63.074174
2780	46.86152139	50.46117938	52.51840127	54.61935443	57.74265214	59.21807038	58.69316785	61.0228967	60.5387853	62.35999165	61.46177018	60.47082174		2780	47.46381858	51.83454519	52.70634455	57.13966007	56.33957817	58.68783962	57.67348554	61.41196388	61.15451706	62.00275432	60.51366581	61.86917158
2800	48.21236764	51.91604198	53.50342352	55.32273929	57.38719024	60.09991989	59.83041591	61.10151488	61.59478668	65.30757988	61.98834199	64.94354858		2800	48.22947632	52.33629332	52.23966444	54.80882829	57.60243828	56.56199572	57.7713012	60.91743995	60.18116768	61.91490363	60.27948839	63.91392754
2820	47.34881629	52.32845109	54.08449327	55.4687451	57.20875623	58.76520708	58.67820433	59.97169815	61.59441564	63.09351675	62.048459	62.70619535		2820	47.87155085	52.74299375	54.59716987	56.339365	57.78506915	59.7544649	59.30840041	60.93615897	62.58034032	62.92720931	62.61428511	64.47085469
2840	48.64851935	51.78728524	52.52917643	54.67427061	57.54532595	58.00025734	59.51070192	60.5429974	61.83121661	61.89973441	62.74319217	63.12141259		2840	46.40695884	51.3154345	52.48186155	53.61570591	54.8379621	56.56688497	57.67539279	60.32197784	61.40165694	62.25289004	62.47878955	60.61931752
2860	49.90567158	51.34263388	53.45111202	55.08062471	57.15787713	57.24447717	57.98560714	60.2029067	60.32905514	62.48599157	60.50075219	61.45232669		2860	47.1580955	50.31559149	52.17138509	54.16875088	54.84260208	55.92374894	56.42737385	58.61645813	60.87175576	64.09499527	61.90014035	63.94991706
2880	47.99459621	50.31280825	54.31624476	54.22129042	56.37930257	56.63333305	58.18620415	59.53401267	59.38980607	58.84306263	59.95126125	60.47030282		2880	45.85178841	48.41349879	50.60930461	50.80403178	52.82217967	53.8316152	54.26024824	56.98151078	59.1740373	59.73112884	59.90045613	62.12961389
2900	46.81339144	51.58427182	53.79563854	54.22706467	55.3257413	57.27429561	59.8555933	60.48642868	61.53612395	61.53824114	61.44384536	61.88155211		2900	45.76018023	50.22828734	53.82623402	52.50942391	54.4929919	55.48410437	56.70025288	57.72914243	59.57711759	58.72303577	58.40045717	58.27981384
2920	47.50464494	50.131635	52.41473927	53.33775684	55.17163321	57.02045237	59.72560173	60.05030198	60.53444033	61.0666338	60.89153758	61.22125309		2920	46.76456683	49.02838779	52.11675644	51.65511622	54.95411187	56.00900076	56.91959862	58.89855816	59.43283191	60.44921697	60.02684533	60.611123
2940	47.91914459	49.77251448	52.86298862	54.74504562	56.7771734	57.78103255	59.18257627	59.83181139	59.90630964	60.89312635	60.54171679	60.8307671		2940	45.88306325	49.83714192	52.03711415	53.44329852	53.84583034	54.974861	55.82337027	56.83931433	60.27466113	59.88347279	60.00509839	62.04584633
2960	47.33500771	50.38819705	52.16954423	53.83164398	55.35065547	56.84332817	58.41599599	58.41906299	59.34774848	59.51096712	60.60056297	61.03491813		2960	45.54048676	48.80674134	50.14267379	51.05360195	53.3576003	53.38067264	55.33664153	56.6199686	59.28575016	58.98793449	58.35054717	59.45675649
2980	48.60671076	51.77242653	52.69265406	54.98690098	56.90901109	57.21267546	59.39586056	61.1849573	61.92375361	61.10682363	60.26622294	61.37708541		2980	47.28961323	50.39814812	50.72535086	51.5124774	53.58037724	53.82350549	57.32863558	58.57768638	59.0188089	59.29987983	59.65626653	60.29629115
3000	47.46395651	50.79058336	50.87354023	52.84994015	55.35333906	55.77586895	57.3218906	58.28903915	60.76885093	60.60074539	59.74431225	59.76736544		3000	45.83514042	47.54064681	49.34319373	49.23498332	53.15674989	53.64591298	55.70865545	56.55412877	60.05177767	60.09074456	60.74716246	62.02679331
3020	46.36596782	50.39178926	52.55362085	53.2217869	54.23159673	55.73265718	57.78870871	58.59672449	60.0574932	60.84395539	61.82634698	59.88331386		3020	46.17439388	47.15949415	50.08768448	50.10268432	52.08249523	54.32241099	54.16166947	55.56573889	58.01044266	59.07343855	59.10067992	58.49860491
3040	47.18797726	49.94357609	52.48001203	53.26245713	55.90630251	55.96346553	56.819043	60.30823862	59.48557326	59.82364539	60.52257896	59.68024947		3040	46.18405758	51.75536499	51.71902162	51.65237056	53.13231351	55.44721707	56.50946406	57.80998445	59.70692504	60.951079	59.35830477	59.65308111
3060	46.98024662	49.27915833	49.96892219	51.60932714	53.84177599	55.96167441	56.56024236	57.68198687	60.55328212	59.87295787	60.7012841	60.59339547		3060	47.21722664	49.45568255	51.02962552	52.13539017	53.92233801	56.94963163	57.4620934	57.33200908	59.03824158	59.61586326	60.66850192	61.17584344
3080	45.82653674	48.93054954	50.56729035	51.23691219	53.44289048	54.73936162	55.44924148	56.47038631	58.11810851	58.4358275	59.7564197	60.34273694		3080	45.65853709	49.20508052	52.43463027	53.89869991	54.15332255	56.66370878	56.67630766	56.67017827	59.70619083	59.26187956	62.21269802	61.93539721
3100	45.80744089	49.67456644	49.76864388	52.43325801	53.13040059	55.25266638	57.09637156	56.3561592	57.97241186	59.45175098	60.31691185	60.73461543		3100	44.53771428	49.9854514	50.70807791	52.80886727	54.38456436	56.1300001	57.39727183	56.92299289	58.71500913	58.88594727	60.18207699	61.53994883
3120	47.69207274	51.03443854	52.10279557	53.77387013	55.23003259	57.55643267	58.74606301	59.50086757	61.14142388	60.49809988	61.5939061	62.11232455		3120	45.14757653	48.02035065	50.80750638	52.14469981	54.02509344	55.26098218	56.98068817	58.23022571	58.63838903	60.40786777	60.36856484	60.02558254
3140	48.16630371	49.77383964	51.27152265	52.53273231	55.42939658	55.76253604	58.90500019	60.52777932	59.66927402	61.0275702	61.31193268	62.57338717		3140	45.66287941	48.79465023	52.07372731	52.88993378	52.77499116	54.38929098	57.096719	57.00002948	58.56429287	58.93315847	60.30587496	61.7402613
3160	46.5916404	49.94300989	52.48342076	53.9888367	55.08423725	56.6152343	58.61593012	59.67261838	60.16427404	61.50912068	62.56110776	62.30976269		3160	46.03152321	50.09806589	51.06917816	53.19403289	55.12018776	55.9019853	58.23942235	58.94974321	59.39975736	60.54612507	61.98121074	60.61059968
3180	46.13526363	48.74934377	51.98972024	53.02846447	55.45727591	56.90150513	58.39071568	59.08613226	60.91505279	61.21060141	61.27193592	62.87101642		3180	45.91799615	48.71317493	49.86213419	51.78933625	52.79457334	55.28472081	57.08831353	57.76355477	59.11075046	59.29516737	59.79076799	59.6486841
3200	46.32416586	50.02649021	51.6241833	52.73471316	54.85094647	56.85487339	57.36115202	59.36500298	59.6933792	60.37157561	60.86529695	60.2632109		3200	45.34244631	48.40887925	50.92828741	52.18609284	53.34279581	53.58627011	55.99245956	56.40195384	57.81368918	58.97047188	59.00196143	60.4488834
3220	46.32512543	49.30161206	50.50700331	52.120491	55.17796267	56.36036853	57.34626118	58.01326022	59.44847625	60.57632487	59.82706955	60.26870632		3220	44.21936622	48.3495224	49.54237174	50.90632267	51.79742796	53.00827518	54.8018283	56.15969866	58.18033089	57.61778445	58.74434102	58.62130943
3240	47.03568479	49.42257152	50.88179537	52.88468877	55.908366	56.42306509	57.09993064	58.63355688	58.91265838	59.94732195	59.99713686	60.60741083		3240	46.07315265	48.26131082	50.6909832	51.22202537	53.33520965	53.33028732	55.5793082	57.32785782	57.78304148	59.54206644	60.48054562	60.88948649
3260	47.18559169	51.08038704	51.66682812	53.66393006	56.11675905	56.80885571	59.2409588	59.5171591	59.88560552	61.44156521	62.021492	61.61525584		3260	45.7044024	48.46402996	50.04279323	50.3024572	55.7341664	54.30082722	56.69439458	57.09186153	58.30433259	59.32315633	60.44857123	62.16297617
3280	47.80879471	51.6426003	53.27603288	56.04479582	58.16951137	57.60614704	60.05288975	60.61953043	62.81963144	64.33734655	63.66411252	64.39374394		3280	46.32604585	47.62470415	49.06047477	49.9538182	53.33655574	53.75721417	55.12933609	56.54397863	58.02513917	59.82649564	60.4632154	60.64791173
3300	47.620293	50.58828568	53.07917801	54.31877245	56.88937031	57.66871323	60.03862593	61.91566791	61.28439377	63.39108377	63.50963555	64.10271202		3300	46.40325947	48.8789415	50.73005342	50.92556301	52.43100158	52.70171954	55.40194483	55.49197961	57.44917785	58.74150087	60.29534743	60.32605358
3320	46.46560772	49.91886886	51.97160093	54.71267785	56.28935255	57.52048959	60.84677956	61.06973852	61.50052513	63.96804325	63.3582302	62.87744661		3320	45.28816704	48.3613483	49.96630436	51.28620906	52.29559554	54.67125249	55.34363126	57.10990247	57.3361523	59.89448151	60.82533261	61.32261037
3340	48.33921687	52.34743156	52.34187727	54.78785842	56.85601004	57.7288164	59.9367399	61.98362277	61.99166259	63.18744641	65.15625371	64.5910842		3340	46.72440246	49.6138201	50.50010504	52.49901368	52.59085073	55.50859493	56.05192817	58.24385096	59.43910754	62.96352943	62.14773748	62.4949769
3360	46.40835889	50.93031618	52.8236268	55.78498439	55.80360282	57.34624529	59.1945199	61.46388311	62.65840452	62.90762613	64.9851514	63.94262935		3360	45.13538291	48.454048	49.78297895	51.26226565	52.15281108	53.30738581	55.31162999	57.35870037	60.76715721	61.35615608	60.79825705	62.1011559
3380	45.64011254	49.88464817	53.19549363	55.5203294	55.89183833	57.86762669	60.19001335	60.86339515	63.22657824	64.95876714	65.45911745	63.37600848		3380	46.02153689	48.42297575	49.17713546	49.10486776	51.23395113	52.72895908	54.86772985	55.58895541	59.61321929	60.54134793	60.81564041	60.46040399
3400	46.88750441	50.76122344	53.47293901	55.51310719	57.84341262	59.61421152	62.47805677	62.13116262	63.02481434	65.13893856	66.26632071	64.41641762		3400	47.50955629	47.24637143	49.7215727	50.28424555	51.89264721	53.21828873	55.37280185	57.24272682	60.10971763	61.3553696	59.82211618	59.23762433
3420	46.40950807	51.06582809	50.93876398	53.83687404	56.88758433	55.8696214	58.5898182	60.24329026	61.78359672	61.1624314	64.62327742	60.9318242		3420	45.83018365	49.78518806	51.21181717	52.22525159	53.03822455	54.88505913	56.78082073	57.49353915	61.04234269	59.83403863	62.09131632	60.41075016
3440	47.3945156	50.58118154	51.99236433	55.17473893	57.03403055	56.26746133	59.46810299	58.41269134	61.88564951	63.30931799	65.51628783	63.35295102		3440	47.17783588	48.25572149	49.52079393	51.83222756	52.85690922	54.32431167	55.56098148	57.50440198	59.18454843	59.69247589	59.76308333	59.72274082
3460	46.98294193	51.49902911	53.73373797	54.26644148	56.85932381	57.87946176	56.69676576	59.34524264	62.01972984	61.54820904	64.47202635	61.90696777		3460	46.63058669	49.30838708	49.41074665	51.24923628	54.09729619	53.00171172	55.78901024	56.72149313	58.69924171	59.86587202	60.3009286	60.51936553
3480	46.38856571	49.41051984	51.11818113	52.15927178	55.27493989	56.8626667	57.8995181	57.87171633	59.33974431	60.58859818	60.32532337	61.60009609		3480	45.90694058	47.36909955	48.39005075	50.87180631	51.19341411	53.79500725	54.64806592	56.50746584	58.60184153	60.09729693	59.13797991	58.9589486
3500	45.49886112	49.87923998	52.74341793	53.34120782	55.31753411	57.60658185	58.31599318	59.01479171	59.74773669	60.45017672	60.92765555	60.5769633		3500	46.68462246	50.46542246	51.14744557	51.92207218	52.71874106	53.83081299	54.89927612	57.21781562	60.06212706	60.76940089	60.133591	61.03375559
3520	45.82619564	49.33300643	51.04586962	53.43198933	55.00588317	57.46507933	57.81496694	59.44679498	59.97978091	60.73354749	61.24891583	62.18191506		3520	45.20929635	48.05851129	50.39840103	51.46536605	53.66504172	55.07569707	55.12191706	58.15080867	57.97466652	59.65006399	60.78031238	60.83058168
3540	47.18036835	52.10319007	53.24628857	56.36432456	57.86654237	57.75373737	59.22957625	59.64895993	61.49693978	61.74398148	62.04357715	64.05663712		3540	45.54354363	48.8363725	51.43438297	51.73009954	53.47544079	55.73545307	56.7469371	58.24050028	60.40177408	60.41576768	60.70594775	60.15589258
3560	47.12339383	50.98814096	52.23061172	55.91873385	57.08886992	58.32515759	59.63245062	60.03417712	61.53019308	61.90848136	63.34912169	62.86961115		3560	46.14884994	50.36853387	51.88526186	53.34585303	51.9129701	54.031621	54.55230375	55.08601159	56.15240407	57.31912436	58.76654272	58.79329092
3580	45.56609829	50.1708758	52.85555239	55.06159172	56.27557286	58.12575817	58.9190914	59.95624087	59.59508408	61.44502651	61.75412108	63.0938063		3580	46.88485179	48.70943567	49.57475512	51.88909892	53.04537308	55.17951484	55.18346298	58.00425473	58.93743963	60.54627118	60.60496092	60.74581817
3600	44.56136027	49.10715794	50.20224794	52.52664439	53.93080455	55.14975634	56.73772031	56.22251533	58.80282448	60.12408122	60.42007707	60.80218978		3600	46.96963529	47.39554074	48.48663605	51.31127445	52.05602357	53.77702091	54.72392486	56.41045613	58.47544452	60.10721487	61.65125626	60.44122535
3620	45.70018348	48.42224505	50.63270389	52.68879728	52.5180934	55.21557954	56.1632069	57.36047168	58.07258281	59.18734154	60.41589026	59.83464547		3620	44.33665322	48.10968498	52.23340926	52.78878657	53.50479639	55.74560841	55.81573181	57.599075	58.29414773	59.01913089	60.50775057	58.72608623
3640	46.8214947	48.31564619	49.96650596	53.39901245	53.09073677	55.31154152	57.67407382	58.31827511	57.37522813	59.77586668	60.54103259	61.65186705		3640	46.36961991	48.97558894	51.42170443	52.94075667	53.75509315	54.6964016	55.02982101	57.22071098	56.61850116	58.46672086	60.21349628	60.11238538
3660	48.1275309	52.30462356	52.6113402	53.18464322	54.3803077	55.53861932	56.65175787	57.66965123	57.60489493	59.41687993	61.13803131	61.59201957		3660	47.13099898	50.60750136	51.15906883	52.85951067	54.35488989	55.30997805	57.1916204	57.93885147	58.11531618	59.87957696	59.88802125	60.58354055
3680	48.15372553	49.86136633	51.97792554	54.62905624	55.9209077	56.64325451	59.84138374	58.75333859	58.14702226	59.40432023	61.08300115	60.29465823		3680	46.9980439	49.21712979	51.51492006	53.06784476	56.01715125	56.18154735	57.46163006	58.83365805	59.50189601	60.33812834	61.17371935	61.57186002
3700	47.17255335	49.34726287	51.42116831	53.44087963	54.46226759	56.44413478	56.99962201	58.06926873	57.175233	58.8321086	60.40940352	60.19359352		3700	45.55247943	50.30240504	52.21192335	52.82834815	54.14482776	55.79948697	54.72840358	56.14703559	56.72915989	59.5769308	59.89493998	60.09388556
3720	46.22512628	49.27186639	51.6696438	52.6185329	52.86108321	55.76860524	56.76561736	57.96471958	59.41441119	60.3757835	61.62894867	61.80865813		3720	46.47612533	49.11100377	51.12076161	53.2642012	53.8369089	56.16912997	54.29029554	55.20653041	56.34926899	58.3405847	59.60657937	59.52730434
3740	46.40930273	50.65406409	52.77073097	53.54348085	53.81824156	57.30760092	57.40924399	58.4773111	58.51298407	59.86875039	61.15533577	61.22787197		3740	45.53668536	49.30296594	52.19787656	52.91833559	54.19197641	56.25457154	55.73062479	57.85256409	56.69543726	58.00901449	59.41258375	59.32503906
3760	48.53700959	50.08022429	52.38777335	53.94134159	54.44157607	57.87385333	57.02391835	57.67062659	61.24944748	60.54009633	61.78863027	62.87195265		3760	46.85733217	50.7055498	52.02897242	54.58324704	56.43551419	56.86733387	58.08688523	58.79275445	59.24215137	60.03715331	61.34115525	60.10897807
3780	47.83540499	49.44667604	51.10973494	54.17727016	55.53000631	56.88628158	57.54438401	58.90742268	59.69803053	59.81044055	60.95242564	61.43049713		3780	46.39920981	50.0279094	51.41069837	52.92326143	54.03168675	55.51446559	56.66707022	57.03322905	58.24645024	58.90092821	59.62542423	59.26528503
3800	46.81000115	50.65278074	52.30049963	52.70785636	54.32785431	56.59071871	57.34580605	58.55131723	58.62036918	58.73889636	60.46115242	61.15583571		3800	46.43423215	48.57382306	49.78382819	52.17533721	52.72384812	54.79268067	55.11817649	56.90653935	56.38719718	58.36635908	59.41316114	58.82925296
3820	46.07411851	50.27797477	51.74802357	52.63826388	54.26145833	56.10306518	56.74623087	57.41524923	59.78309063	58.97574499	60.51985354	61.10751755		3820	44.84918458	50.24216406	51.20005369	51.42809958	52.44394587	55.17455125	55.65090851	57.25991466	57.77285047	58.43793641	59.79163396	58.73999758
3840	46.6521675	48.66463078	50.3762328	51.79491307	53.65883471	54.91739044	56.12436214	57.09517154	58.70639593	58.1202691	59.70774373	59.88683395		3840	46.95164511	50.13125237	50.795843	52.35051889	52.96085249	53.95949936	55.43674611	55.93259509	55.5507056	57.20098011	58.05189666	59.43494327
3860	46.16239958	48.30536804	50.37874412	52.09577815	52.24895397	55.05602339	56.44299854	56.60229231	58.18767178	59.19407671	58.77108493	59.68552301		3860	46.04495787	47.17540245	50.42055184	51.7508129	51.42433546	53.44774682	54.5923553	55.2627511	56.15541527	56.58532864	58.67961182	58.72601233
3880	46.3194555	49.04573338	50.68023069	52.37163593	53.65031842	55.16088965	57.33818333	57.23324527	58.49486935	58.67533549	59.72088616	59.93479353		3880	45.6858144	47.98071321	49.4147923	51.78338956	52.44268502	53.79684951	55.05709613	55.64924131	59.24210639	58.30898788	58.5119953	60.20950154
3900	45.32273601	47.57365562	50.02382324	52.29074303	52.84903305	54.67585157	55.77087114	57.43317986	56.78399868	58.05676322	59.24723061	61.04985129		3900	46.54494814	48.19695604	50.26503864	51.60833161	53.21743339	54.32457561	55.49866018	55.38955319	56.44393512	57.85203207	59.05270399	59.40675353
3920	44.30671118	48.03570471	51.74845709	51.40615202	53.53193929	55.85547892	57.09113583	57.26957677	57.36281379	58.67331684	59.12639913	60.52127786		3920	44.97530316	46.08451614	48.03062621	49.50007622	51.08559937	53.00129818	54.4662892	55.41200214	55.6475755	57.341413	58.00892307	58.60762301
3940	43.79858741	46.46835041	48.90767622	50.96332549	53.25236079	54.81458503	56.25207888	55.81625605	56.92385281	58.40773508	59.02149701	60.17272362		3940	44.63320141	45.36709118	46.71502807	48.28427537	50.46722687	52.34443687	54.9031313	54.73887547	55.52718465	56.37825609	57.77252912	59.18759497
3960	45.32182998	47.56822661	49.64535074	51.06926383	52.56973181	55.69035512	55.07317805	55.96793578	55.97123187	57.18167923	58.53052795	59.29038912		3960	45.35499258	47.62136247	48.61827686	50.85882881	52.19995642	52.83164599	53.71558377	54.53604185	56.154637	56.45867376	58.23703175	59.77917737
3980	44.24168052	47.71828539	49.4090549	51.00008613	53.62106569	54.97172705	55.78989865	56.91364149	57.40073809	57.3147694	58.70175153	59.83848014		3980	45.61525345	47.03383642	47.82889941	50.75495202	51.3957046	53.01114493	53.93784671	54.21912285	55.37258106	56.5042983	57.56186816	58.26907515
4000	47.80842485	50.48815561	51.51216602	52.8332191	53.80676609	55.07595499	56.90076284	56.49929698	57.87424028	57.65649702	59.35066652	59.60338688		4000	48.99598282	49.86754949	50.4357859	51.24285605	52.24532934	52.7347331	54.42949759	54.66024028	56.75775489	56.61300713	58.26495813	59.27749553
4020	43.95000368	48.45978941	49.63463995	51.05173951	52.58540126	53.67901416	55.20693293	55.35348246	57.10985873	57.3950359	59.0784157	60.56395324		4020	45.00864653	48.46277734	47.86527463	49.50823493	50.99801396	52.72577795	53.60854297	55.10115973	55.02813012	56.01688768	57.76419344	58.19732458
4040	45.66052424	48.99869768	50.34032572	51.98152117	53.4199364	54.1983734	55.94951895	56.50277465	57.74013204	58.98084448	59.0174396	59.37781789		4040	44.81280536	47.35295027	49.26762951	50.21185514	50.40004666	51.76827394	53.50614696	54.34924979	54.96716449	55.53746435	57.13180277	57.14307061
4060	46.13832811	48.85672767	50.44398926	53.43263708	53.90927959	55.51973438	56.81276229	56.95820012	59.14869032	60.05533456	60.07321558	61.22647985		4060	44.80151389	48.08507637	49.23970889	49.60029741	51.21007457	52.79453539	53.51223147	54.19721548	55.67554787	55.48759143	57.39621566	58.58617546
4080	47.2922655	48.16735347	51.10773601	52.93538477	54.36895065	56.56490293	57.49900996	56.71657061	58.10573675	58.53505094	60.45139477	59.76634842		4080	45.59648027	45.64467767	49.19113961	50.40268288	51.20658512	52.7464414	54.38949851	53.85824709	55.03861407	56.46445362	57.6226137	57.82490018
4100	47.11854306	49.65051848	50.74029626	53.10793936	54.7793244	55.73987812	56.66951357	58.16442609	58.85163283	59.65795173	60.49635577	60.89877657		4100	45.98984736	47.03219051	49.4104608	49.45512829	51.20120714	52.90290092	54.09036212	55.12322366	55.68328233	56.21578961	58.05401516	58.46558519
4120	45.96455504	49.30244086	51.01586218	52.06581148	54.3219414	55.78094918	56.91720616	60.69841088	58.70629942	59.89221343	61.74057418	59.96588877		4120	44.32933648	46.39056838	49.65213277	48.49222708	51.2541183	52.11806884	54.65904844	54.77631135	55.474559	56.77067333	57.52036061	58.38071454
4140	46.21076374	48.4935175	49.12051717	51.85043872	54.2888216	54.95430121	56.77200514	58.07125355	57.98782101	59.67799294	60.33030864	60.27097432		4140	44.35663215	46.6813605	49.78602746	51.0070749	52.32325763	53.45635099	53.84351808	56.00744917	56.18870586	56.11156274	58.24077733	58.59755664
4160	47.19562075	49.55237555	50.94792177	52.72974897	55.46114811	56.2215899	58.17157129	58.27145823	57.93381177	58.52457565	60.54166892	60.80014681		4160	45.44923454	48.8028245	49.90298053	50.76219178	52.97493124	53.57503265	54.67866733	56.16502696	55.18560718	55.79288281	58.22283773	58.30861501
4180	46.65102036	48.45018731	49.12399448	51.10968629	54.22753753	55.4601247	56.55462231	57.43903398	56.96283826	57.70287602	58.99714921	59.84966618		4180	45.44747418	48.52179002	48.18720179	49.22898153	50.64787449	52.79933738	55.13427504	56.19827939	57.44043201	57.31742482	56.26437492	57.23474371
4200	47.05496573	49.02756376	50.15721317	51.33864586	53.49601337	54.48372197	55.9045466	55.91242058	56.52967575	58.25886992	59.63238136	59.75506068		4200	44.38151452	48.06012898	49.18313451	50.50215001	52.02755137	54.36137037	54.03857238	55.96885365	56.38990738	56.39449874	57.57274161	57.75391938
4220	43.9083257	47.68737832	48.38717974	51.08080923	52.38660357	53.39008263	56.05785613	55.84135417	58.00309975	59.76865379	56.93902546	59.59641329		4220	44.4742393	48.98697456	48.46373614	51.22229931	51.60082676	53.87696038	56.07016936	55.57682122	56.1623586	56.70936132	56.84166164	58.8194292
4240	43.73470553	49.01866728	50.23514094	52.26251016	52.44683577	55.47631302	55.82913775	56.95023183	57.32211379	58.01418963	58.4172216	59.6196359		4240	43.96787022	45.34845655	47.27330058	48.76405759	50.39639667	52.66110907	54.33799052	55.15964301	57.65096395	56.89620777	56.74850978	57.85143518
4260	44.39996613	48.66362445	50.85124176	52.36809913	52.76620207	55.4200562	56.97534457	56.75965856	58.43674321	58.68277667	58.5703574	60.33844278		4260	43.66059516	48.55734505	49.22436022	50.14739761	50.96852462	53.04173049	53.76782559	54.06857838	55.70695186	55.59196233	56.31910378	57.53652465
4280	44.59648805	50.09287952	50.07491702	51.7105974	53.87901394	55.29442695	56.40385679	57.73756686	59.10524293	59.54313421	58.54013389	59.77773219		4280	47.24616179	49.52464047	50.64125794	50.48251531	50.79004528	52.75998512	53.95740453	54.07762987	56.19338874	57.82922557	56.0113762	57.93747322
4300	44.28682843	48.52168854	51.05853626	52.03777481	53.42700491	55.75118665	58.66905981	58.24419228	57.39031061	59.36552337	59.53096451	60.45726485		4300	46.18515034	48.67343669	49.99004391	51.15724874	52.33268834	53.84418769	54.44350347	55.43451114	56.4793828	57.83115443	56.82548251	58.06479909
4320	44.08118487	48.03250777	49.81129488	52.30079101	53.8083064	56.41111211	56.63654309	57.41671469	57.5823572	58.29997755	58.71492316	60.10354856		4320	44.34844341	46.15290337	47.84075242	50.04243809	50.62574929	53.73736597	54.79118414	55.36201919	56.16156637	58.0471712	56.73177963	58.43931106
4340	45.80897646	50.88194538	51.23077083	53.04165854	53.83862673	55.98680702	57.50410957	58.32025678	57.2757817	59.85002488	59.96527075	59.41195496		4340	44.64474747	47.10933385	49.93994325	51.15838084	51.93135547	52.89787459	55.12347001	55.25680062	56.03658204	56.97780329	57.09494714	58.79577069
4360	45.7220925	49.00241824	51.34527736	52.44492431	53.29982446	56.28247345	56.78477482	57.37632233	57.94738736	58.69777008	58.89129378	59.6853257		4360	45.13324477	46.6700084	49.28192444	50.23595952	51.29388919	52.94011502	54.01043984	55.1997828	56.85765251	57.70766522	57.21558125	59.53682849
4380	45.25325941	49.95396738	50.44956377	52.05040939	53.5424537	55.85523937	57.22234631	57.74498525	57.52757254	59.70944544	59.90023686	60.10670692		4380	45.04075342	46.09443751	47.84907146	49.07849948	50.4699673	51.80555162	53.69273145	55.07331664	56.02885053	56.57957972	57.74399774	57.98309867
4400	45.18592895	48.61668633	50.27338013	51.46734012	53.51495688	55.31332859	56.77582371	56.99442172	56.43261738	57.57079984	58.50911615	59.37259259		4400	44.65129237	48.27638116	49.7290468	51.77167302	52.36229539	53.32673684	54.09400803	55.71470644	56.92402329	58.04089817	58.38072626	58.84174192
4420	44.5886636	48.0716373	51.93034711	53.29376766	55.1806387	57.27610867	57.90568692	59.31492802	59.86035188	59.90854999	62.20444787	62.02254877		4420	43.97756193	47.18904154	48.7547583	51.41636585	51.68203793	52.43924843	53.61540768	54.37899036	56.67589594	56.79767751	59.34280317	58.60867044
4440	44.35365968	47.98299249	50.57482582	53.47266083	55.80932658	56.55770987	58.89578157	60.2414733	62.53307877	60.71896282	63.13245973	63.09862334		4440	44.80946663	46.17450556	47.23309378	50.41469612	51.08358004	53.8855865	54.08423301	55.64430318	57.43625631	57.05080424	58.74255788	58.06998322
4460	44.93233033	48.39891918	51.14185081	54.6680147	56.8628032	57.88690879	59.14713178	59.98409757	63.64900378	63.28487617	64.47677913	63.43352208		4460	44.49458182	45.19512221	48.5320496	50.13802657	51.26900793	52.77547411	54.45508078	54.58595255	56.16620026	55.8600688	58.63214796	59.69927328
4480	45.18827593	48.62628579	51.7255553	52.5231722	55.14871094	56.22411915	57.84950573	58.56379005	60.6688806	60.86237045	62.30031129	60.64254576		4480	44.02706665	47.58769511	50.57459815	50.53994283	51.06071146	53.51806204	55.2448072	55.82273364	54.85009815	57.18307983	57.92053106	59.37443153
4500	44.64026704	48.9931982	50.45113279	52.38146623	53.49984086	54.99484553	57.17389426	58.07410452	57.83433632	57.65968762	58.50193677	57.96830045		4500	45.04582522	47.79815304	47.97287131	50.69874286	52.10172609	53.8100095	54.33628524	55.48840621	56.07480809	55.6504749	58.8307528	59.94244199
4520	43.58886882	47.78137577	49.133241	51.76952186	53.88050981	55.05869989	56.18304081	56.70622809	56.82704852	57.68149234	59.33284835	59.72559033		4520	44.49164019	46.66474407	47.83587479	50.14096505	51.87123402	52.47458348	55.1644814	56.81408415	56.75517042	56.4214342	58.20825719	60.68539558
4540	44.71325491	47.66220204	50.12681115	50.99763771	53.72639577	55.92607805	56.935594	56.68612004	57.76412447	57.66843857	58.92095083	58.98080966		4540	43.66312119	46.84774089	49.60817178	50.87499714	52.48462383	52.6357316	55.84196698	57.24220548	57.73919096	57.59737648	57.56574628	59.20588723
4560	44.41532265	47.41791246	51.12326994	54.03625829	55.33434538	56.10488278	58.33600039	58.2613167	58.48923159	59.65573684	59.03806893	60.07769865		4560	45.10938321	46.67534294	49.32466934	51.3217184	52.72565217	52.79548649	56.67683309	56.32542964	56.71588699	56.27471804	57.87979986	59.19640935
4580	45.24122256	47.89441675	50.06850173	52.92297906	54.69891383	55.52815846	57.88160809	58.28761941	58.52282871	59.66145522	60.59021937	59.88289879		4580	44.81384029	47.37119591	50.37388574	51.86611418	52.83462077	53.64975654	56.54814162	55.53082189	55.70641886	56.4296244	57.91561564	59.71363875
4600	45.44867206	48.0219567	50.24644842	52.68752625	55.15213548	55.92957069	57.46793583	56.84196678	56.55574564	58.51197194	59.79150166	59.77488467		4600	46.21357185	48.15290718	50.40776645	51.6264864	53.44867814	52.83807698	54.92826658	55.51870193	57.2035412	56.19609533	57.96734779	58.30388191
4620	43.88094484	46.38019386	47.97464206	50.10339141	52.30019435	54.04857829	55.96210188	56.91324933	58.82109819	59.89212738	59.26219767	57.34842412		4620	46.45848207	47.78704817	49.59088352	50.97704068	53.51638117	53.23708495	56.18176864	55.14632578	57.09489494	57.39445028	58.50351678	58.32731636
4640	44.38755351	47.20494335	48.72585116	50.41449134	52.45564033	54.46848364	55.22560775	55.76881962	56.25821157	57.21732592	57.70852254	58.61745409		4640	45.83116835	46.13213642	49.39925338	50.96487488	51.8417566	53.61350436	54.84662079	54.18657904	54.28866907	55.60735404	56.95194295	58.57389566
4660	45.81498271	47.07365488	48.77797846	51.46890318	52.70401135	53.5884811	55.71704919	56.37310418	56.16865927	57.68982784	57.75924791	58.29934495		4660	45.44667824	47.19681774	47.99557156	49.84301681	51.34445617	53.2244535	55.58871745	56.62735273	56.12199013	56.56755999	57.41915957	58.1812916
4680	45.73417902	47.95793423	49.29280731	51.20448146	52.85922039	54.28207264	57.00846522	56.74629789	55.91553872	57.58732325	57.92526405	58.48893423		4680	46.09605103	47.45979195	48.41724115	51.27610862	51.06203588	52.38936417	55.58384766	55.58312237	55.25689574	55.3586657	57.55518166	58.04774058
4700	45.0984225	47.38744706	48.31604025	51.83401348	52.61838886	53.46848141	55.18168402	54.96014709	56.10007117	56.92410759	57.94717615	57.59828179		4700	46.29090557	47.95583137	49.04118977	51.66577763	51.72352553	53.14138345	55.47779432	55.2923375	57.42408542	56.50410176	57.71180781	58.12550161
4720	44.84193022	47.05370906	49.3709124	51.25371363	52.20927041	54.41226821	55.8500764	54.66257735	56.66982891	57.28611521	58.14185976	58.7387129		4720	44.72495284	45.94011196	47.70762367	50.45464945	50.4229853	50.77510385	53.17416977	55.12827821	55.08726867	56.48275365	57.82098969	57.91486952
4740	44.87279272	48.1270908	50.22350298	50.96638056	51.85174347	53.67759337	56.23409111	56.06102527	56.24255822	56.4316965	57.38617537	58.23536651		4740	45.09007493	46.08470441	47.90359445	49.88684937	51.10450991	51.62038101	54.90870685	54.72005104	55.37785839	54.51648539	55.97650909	57.28541526
4760	44.82556637	47.16445116	50.63317134	51.76558108	53.08517345	54.44021458	56.15605286	56.62545947	57.43555161	56.82612372	58.24497071	58.28124594		4760	45.73741578	45.08659227	46.64596822	48.62498739	50.6774683	51.02096525	54.11057423	55.03323553	54.92091081	54.59553705	56.55085625	56.09835431
4780	44.52619077	47.45938891	49.90710248	50.90716883	52.70168818	55.28437244	56.66128899	57.17490014	57.26159731	57.84988286	59.20159242	59.51583663		4780	44.9737897	45.52706862	48.65722345	50.50077659	50.14177066	50.19319743	53.50765837	54.01548335	53.80713259	53.77622186	54.45906816	56.73341224
4800	45.23885673	47.12297642	49.17668958	51.29834346	52.39385042	54.2722165	54.80084109	55.60357446	56.35711228	58.35762068	58.32206389	58.73435503		4800	45.25877298	46.36150362	48.21818561	50.33861515	51.21523688	51.50868734	52.91568391	53.95023483	54.43522571	54.68557725	56.39749543	55.58009412
4820	46.5507732	47.40280556	49.6044076	50.21293838	52.41004956	54.11597603	55.40502548	55.56190043	56.22751852	57.7841418	57.628521	58.9408367		4820	44.89014739	47.77522133	48.33752759	50.65351066	49.93059833	50.98513086	52.6388232	54.48027323	54.65093698	55.85041583	56.62305361	55.55146421
4840	45.43390104	47.05543375	49.76649085	50.89616635	51.79952055	53.30010637	55.54820285	55.34169694	55.27136903	57.02321931	57.97197235	58.2654722		4840	44.93698172	46.45189053	47.98459341	49.61420181	50.37229882	51.89666189	53.73867123	54.86982811	54.67431119	56.10488077	57.86023816	56.99606038
4860	45.71003998	47.82158108	49.23270057	51.17126083	52.77838772	53.92727261	55.9634448	55.73702904	56.39759804	56.45845858	57.94914552	57.87544782		4860	45.69002897	46.30882371	47.56822217	49.14046697	50.08451204	51.15570603	52.98183824	54.87648586	54.5959344	55.6618009	56.55471097	57.18051425
4880	46.56432779	46.21672088	48.82360797	51.20741879	52.59369011	53.08407211	56.63421309	56.42467209	57.29984864	56.727587	58.34870218	58.69789189		4880	44.21120445	46.97348786	47.49352356	48.4169067	51.23718399	51.03342799	54.25638519	55.62601305	54.53646033	55.05078732	55.75557286	56.97488734
4900	45.77016213	47.20315915	49.31989362	50.45925542	52.49352992	53.12829303	54.9484408	55.40661647	56.79581649	57.28877258	57.50339097	58.04139712		4900	44.5993007	46.03817948	47.64677501	49.79342045	50.2593317	51.40816679	53.47993208	53.9532055	55.29467482	55.23710031	56.3773897	56.85205285
4920	46.15410905	45.61804852	49.11362779	50.31337344	52.92740638	53.95703834	54.63560322	55.93172908	56.80469642	57.02965058	57.833835	59.07394309		4920	44.95803023	46.14824425	47.01728895	49.87609637	51.48664484	51.49313967	54.09700296	55.47253804	54.84320892	55.64331927	56.63173408	57.15550674
4940	45.97018576	47.31270092	48.59097551	50.66214057	52.45485988	53.38913011	55.88136813	55.69252277	55.9888167	56.39629946	57.13028604	57.81991769		4940	43.46815625	46.11332132	47.08525192	49.84557075	50.56694174	51.32904371	53.59166671	55.0952458	55.02826831	56.09904876	56.68941193	56.58883673
4960	46.31263907	47.82320023	49.54224351	50.94665419	52.38775165	54.69567148	55.32128722	56.31946258	57.0379349	57.18576784	57.77318763	59.15930838		4960	50.29215083	46.22899788	48.22794963	50.01038326	51.51052104	51.64756629	54.11187364	54.317314	55.90420478	55.78819757	55.74281698	56.0560625
4980	49.84451013	47.69007409	49.15364376	50.20196533	51.81642726	53.74443485	54.80874306	55.74631142	55.41263828	56.33261001	57.17623331	58.662794		4980	47.63106065	44.16072233	46.97497926	48.70361499	50.59439411	51.17922	53.13919295	54.71205307	54.9771964	56.08389813	56.85208665	56.93513018
5000	48.90275693	47.5959785	48.87391818	51.85808991	52.91041659	53.71511462	55.05136143	56.76427553	55.31937152	57.40238989	57.78457387	59.15886512		5000	45.06471877	46.69252328	46.66073499	48.30568713	50.38913803	51.87628076	53.70822056	56.08785073	55.49370827	56.53215087	57.01371497	55.70974688
