# Supplementary material for: Influence of inner meshing profile on noise of hybrid electric vehicles coupler chain based on vibration analysis
Source: Sci Rep. 2025 Jul 1;15:22071. doi: 10.1038/s41598-025-05168-w (PMC12217012; doi:10.1038/s41598-025-05168-w)
Supplement: Supplementary file 15 — Supplementary Information 15. [file 41598_2025_5168_MOESM15_ESM.csv]

Difference of noise level(Data corresponding to Fig.33)
Input speed	SPL increment
rpm	dB	dB	dB	dB	dB	dB	dB	dB
	Base type chain	Compound type chain	Base type chain	Compound type chain	Base type chain	Compound type chain	Base type chain	Compound type chain
500	0.17	-0.29	-0.41	0.15	-0.62	-3.73	0.63	0.56
1000	0.76	0.96	-8.85	-2.26	-6.46	-9.46	-5.58	-5.48
1500	1.12	1.04	-0.89	-0.28	1.63	-5.14	1.63	-3.66
2000	2.06	-0.74	-2.49	-3.42	-0.31	-4.72	0.93	-4.01
2500	1.96	-1.35	1.24	-2.13	1.14	-5.77	3.05	-5.42
3000	4.22	-1.2	0.37	-1.69	-3.9	-3.55	-3.54	-9.67
3500	3.41	-1.26	0.34	-2.17	0.18	-3.17	1.28	-4.02
4000	3.99	-1.27	2.18	-1.41	1.02	-2.52	2.38	-2.16
4500	5.79	0.72	3.08	-1.38	1.64	-3.04	4.02	-0.64
5000	5.28	2.46	3.65	0.42	0.59	-1.19	3.07	-0.96
5500	4.93	0.36	3.83	-0.05	2.62	-2.6	4.07	-2.03
6000	5.44	-0.24	5.72	-0.24	4.72	-0.15	5.16	0.76
